# Supplementary material for: Integrated analysis of mRNA, microRNA and protein in systemic lupus erythematosus-specific induced pluripotent stem cells from urine
Source: BMC Genomics. 2016 Jul 11;17:488. doi: 10.1186/s12864-016-2809-9 (PMC4940874; doi:10.1186/s12864-016-2809-9)
Supplement: Additional file 1: — Table S1. Differentially expressed mRNA. (XLSX 271 kb) [file 12864_2016_2809_MOESM1_ESM.xlsx]

## Sheet: Sheet1
Table S1 Differentially expressed mRNA
geneID	log2 Ratio(SLE-iPSCs/NC-iPSCs)	Up-Down-Regulation(SLE-iPSCs/NC-iPSCs)	P-value	FDR
7503	13.9247	Up	0	0
647135	13.3793	Up	1.50419e-45	1.33508e-44
400680	12.1668	Up	3.63232e-71	5.08077e-70
728739	11.7037	Up	4.03006e-09	1.14293e-08
391322	11.6775	Up	3.51066e-08	9.45242e-08
8577	11.3717	Up	1.0934e-27	6.2833e-27
128486	11.0806	Up	4.03006e-09	1.14275e-08
343171	11.0597	Up	6.92358e-09	1.93839e-08
645455	11.045	Up	4.6263e-10	1.37885e-09
3043	10.8464	Up	2.32072e-05	5.15015e-05
27023	10.8273	Up	1.79936e-11	5.74717e-11
168620	10.7433	Up	1.35084e-05	3.06068e-05
285598	10.7325	Up	2.3968e-17	9.83328e-17
85439	10.5887	Up	5.4262e-19	2.35959e-18
5456	10.427	Up	4.03006e-09	1.14257e-08
3188	10.3454	Up	2.37116e-13	8.24724e-13
642968	10.315	Up	1.55069e-06	3.76709e-06
80108	10.3106	Up	4.07362e-13	1.39995e-12
339535	10.1327	Up	1.03616e-07	2.71256e-07
56134	10.1255	Up	3.70458e-28	2.15412e-27
2949	10.093	Up	1.03616e-07	2.71295e-07
10887	10.067	Up	7.86292e-06	1.81418e-05
27091	10.0471	Up	0.000117674	0.000245553
255352	9.98527	Up	3.0582e-07	7.7913e-07
100289373	9.98403	Up	3.51066e-08	9.45102e-08
29970	9.96862	Up	1.78011e-07	4.60171e-07
164668	9.95159	Up	2.32072e-05	5.15141e-05
51334	9.90925	Up	1.03616e-07	2.71334e-07
49861	9.89687	Up	2.32072e-05	5.14701e-05
9248	9.8788	Up	2.04348e-08	5.57318e-08
246182	9.83617	Up	1.35084e-05	3.06106e-05
2342	9.77116	Up	9.1238e-11	2.81216e-10
5593	9.75796	Up	2.06556e-12	6.88217e-12
1571	9.75536	Up	1.55069e-06	3.76658e-06
728927	9.73394	Up	6.03126e-08	1.59923e-07
2081	9.67984	Up	4.67632e-14	1.673e-13
642569	9.56992	Up	4.57682e-06	1.07305e-05
63914	9.53099	Up	2.32072e-05	5.14826e-05
1901	9.52535	Up	7.94792e-10	2.34077e-09
127495	9.50975	Up	6.84954e-05	0.000146245
730005	9.42108	Up	0.000347312	0.000695621
89832	9.28795	Up	6.03126e-08	1.59899e-07
342909	9.28186	Up	2.66406e-06	6.36358e-06
169522	9.18784	Up	7.86292e-06	1.81395e-05
648740	9.17937	Up	2.32072e-05	5.15204e-05
7473	9.16493	Up	0.000347312	0.000695544
51458	9.05373	Up	6.84954e-05	0.000146193
169026	9.04584	Up	1.20232e-12	4.0506e-12
729238	9.03253	Up	2.32072e-05	5.14889e-05
100132287	8.96905	Up	1.36544e-09	3.96921e-09
283755	8.95656	Up	2.3458e-09	6.72208e-09
253018	8.9549	Up	0.000347312	0.000695237
2525	8.9258	Up	7.86292e-06	1.81372e-05
5413	8.90512	Up	3.98696e-05	8.67491e-05
4862	8.89171	Up	2.04348e-08	5.57402e-08
2905	8.87437	Up	6.92358e-09	1.93809e-08
257068	8.83323	Up	0.000117674	0.000245469
56101	8.82396	Up	4.03006e-09	1.1424e-08
80862	8.80685	Up	3.98696e-05	8.67387e-05
653509	8.77918	Up	0.000117674	0.000245441
492311	8.77213	Up	7.86292e-06	1.81349e-05
6538	8.76215	Up	0.000347312	0.000695391
56098	8.72739	Up	1.18946e-08	3.28451e-08
2747	8.70479	Up	0.000117674	0.000245525
255167	8.70175	Up	7.86292e-06	1.81464e-05
145773	8.69851	Up	1.55069e-06	3.76608e-06
375316	8.65366	Up	1.03616e-07	2.71374e-07
283194	8.63851	Up	6.84954e-05	0.000146142
64123	8.63702	Up	1.55069e-06	3.76759e-06
84735	8.61095	Up	0.000347312	0.000695467
643853	8.60906	Up	5.25396e-07	1.31836e-06
653190	8.56451	Up	6.84954e-05	0.000146159
170067	8.55362	Up	0.000202162	0.000411861
2952	8.54439	Up	1.56977e-120	3.89055e-119
56147	8.49809	Up	2.04348e-08	5.57235e-08
4773	8.46847	Up	2.32072e-05	5.14952e-05
51156	8.45289	Up	0.000347312	0.00069516
337876	8.35388	Up	2.32072e-05	5.15078e-05
23120	8.35244	Up	9.1238e-11	2.81264e-10
342096	8.35147	Up	6.84954e-05	0.000146125
400966	8.35016	Up	1.36544e-09	3.96857e-09
80235	8.31151	Up	0.000347312	0.000695698
340419	8.28133	Up	0.000117674	0.000245497
81607	8.28111	Up	3.98696e-05	8.67595e-05
56130	8.24944	Up	0.000202162	0.000411815
2322	8.22658	Up	2.32072e-05	5.14763e-05
200407	8.21628	Up	6.84954e-05	0.000146228
5581	8.02351	Up	1.55069e-06	3.7681e-06
2028	7.91799	Up	1.35084e-05	3.0603e-05
10046	7.81454	Up	6.84954e-05	0.000146211
56110	7.55339	Up	0.000347312	0.000695084
2911	7.51346	Up	7.86292e-06	1.81441e-05
91607	7.44494	Up	0.000202162	0.000411954
6506	7.39055	Up	6.92358e-09	1.93869e-08
255101	7.26982	Up	0.000202162	0.000411907
11217	7.20803	Up	6.84954e-05	0.000146176
9348	7.18009	Up	0.000347312	0.000695314
282996	6.99416	Up	0.000202162	0.000412046
283310	6.74076	Up	0.000347312	0.000695007
4826	6.19445	Up	9.46686e-177	3.57808e-175
2312	6.17667	Up	0.000202162	0.000412
8471	5.84395	Up	6.81138e-35	4.75643e-34
2970	5.81665	Up	3.3285e-34	2.2856e-33
53353	5.70628	Up	0.000347312	0.00069493
2944	5.69195	Up	4.3958e-16	1.70878e-15
400655	5.01388	Up	7.18538e-28	4.14754e-27
55356	5.01388	Up	6.3218e-19	2.74247e-18
30832	4.98146	Up	1.78725e-18	7.63284e-18
3362	4.76995	Up	2.36208e-08	6.42183e-08
9615	4.76043	Up	2.84364e-30	1.74879e-29
645752	4.71185	Up	4.1952e-15	1.56346e-14
55083	4.69195	Up	6.63474e-08	1.75565e-07
650623	4.65131	Up	8.16622e-28	4.7092e-27
255426	4.65131	Up	1.1109e-07	2.90236e-07
80737	4.60949	Up	1.85881e-07	4.80035e-07
1486	4.53698	Up	2.35868e-19	1.03988e-18
25924	4.40467	Up	5.4773e-12	1.79367e-11
5923	4.38001	Up	2.40986e-06	5.77462e-06
57526	4.35492	Up	1.51551e-11	4.8568e-11
5098	4.34403	Up	2.24528e-37	1.6756e-36
3174	4.32938	Up	4.0123e-06	9.45708e-06
128854	4.31644	Up	2.18692e-21	1.03347e-20
56146	4.27691	Up	9.98534e-21	4.61892e-20
100533464	4.27691	Up	6.67348e-06	1.54821e-05
84465	4.22247	Up	1.91119e-10	5.80588e-10
25992	4.22247	Up	1.91119e-10	5.80491e-10
6998	4.18635	Up	1.81982e-64	2.26908e-63
6751	4.13674	Up	8.67946e-10	2.55083e-09
56099	4.13674	Up	6.674e-36	4.79334e-35
5896	4.13674	Up	8.67946e-10	2.55042e-09
3626	4.10699	Up	3.04984e-05	6.69533e-05
343702	4.07661	Up	2.37186e-09	6.79461e-09
140711	4.04559	Up	5.0483e-05	0.000108889
7148	4.02453	Up	1.19919e-36	8.76891e-36
56142	4.01388	Up	8.47692e-17	3.40089e-16
196996	4.01388	Up	6.46172e-09	1.81216e-08
401613	3.99776	Up	1.39596e-16	5.5441e-16
23596	3.98146	Up	1.063e-46	9.64245e-46
134353	3.96497	Up	3.78048e-16	1.47337e-15
56241	3.93481	Up	1.26159e-37	9.48126e-37
8510	3.93142	Up	1.02189e-15	3.90872e-15
340393	3.91434	Up	2.88722e-08	7.81674e-08
26768	3.91434	Up	0.000137708	0.00028487
55853	3.91434	Up	2.88722e-08	7.8179e-08
2892	3.89126	Up	1.11483e-11	3.59242e-11
100505817	3.88366	Up	6.61376e-299	4.78035e-297
8916	3.84395	Up	5.07664e-18	2.14087e-17
360023	3.84395	Up	9.29756e-25	4.88492e-24
344167	3.84395	Up	5.07664e-18	2.14038e-17
158158	3.84395	Up	7.79608e-08	2.05517e-07
51463	3.84395	Up	7.79608e-08	2.05546e-07
15	3.84395	Up	0.000226882	0.000460929
8111	3.84395	Up	0.000226882	0.00046098
55243	3.84118	Up	3.71004e-88	6.42861e-87
7745	3.83613	Up	2.94176e-124	7.61333e-123
10085	3.82292	Up	4.222e-126	1.10847e-124
5320	3.81971	Up	4.92168e-11	1.53682e-10
100288069	3.81079	Up	4.06162e-37	3.01251e-36
1956	3.78255	Up	2.53344e-20	1.15279e-19
1272	3.78159	Up	1.5381e-42	1.28059e-41
165215	3.77469	Up	9.90248e-52	9.92546e-51
80000	3.76995	Up	0.000373118	0.000744431
51440	3.75084	Up	1.42886e-13	5.01983e-13
285761	3.74442	Up	2.1583e-10	6.54234e-10
100129083	3.73148	Up	3.432e-07	8.71914e-07
57834	3.73148	Up	3.432e-07	8.72036e-07
54885	3.70789	Up	4.2379e-16	1.64881e-15
10743	3.69195	Up	7.82692e-19	3.38489e-18
389333	3.69195	Up	6.21814e-13	2.11968e-12
3339	3.68495	Up	0	0
51050	3.65131	Up	1.65192e-12	5.52631e-12
5325	3.65131	Up	9.16464e-07	2.26426e-06
4207	3.60949	Up	1.49471e-06	3.63743e-06
100132273	3.60949	Up	2.49356e-09	7.13761e-09
692094	3.60949	Up	4.3761e-12	1.43929e-11
221711	3.58812	Up	7.11462e-12	2.31896e-11
2117	3.58314	Up	9.15278e-36	6.54512e-35
7691	3.58092	Up	4.05652e-09	1.14954e-08
89866	3.56642	Up	1.1558e-11	3.71914e-11
57533	3.5524	Up	4.48022e-122	1.12576e-120
64376	3.54883	Up	5.4706e-27	3.07649e-26
387646	3.52203	Up	3.95916e-06	9.34032e-06
1821	3.52203	Up	3.95916e-06	9.33911e-06
7621	3.52203	Up	1.07026e-08	2.96211e-08
116966	3.51071	Up	3.96036e-21	1.85608e-20
220972	3.49931	Up	1.50009e-40	1.20047e-39
55389	3.47622	Up	1.1256e-15	4.29094e-15
28514	3.47622	Up	6.42896e-06	1.4934e-05
120863	3.47622	Up	6.42896e-06	1.4932e-05
644815	3.4745	Up	6.0863e-66	7.7595e-65
5291	3.4745	Up	6.0863e-66	7.75405e-65
387590	3.47408	Up	0	0
139189	3.45749	Up	6.708e-25	3.54181e-24
9314	3.45749	Up	6.708e-25	3.54284e-24
114088	3.44486	Up	2.93946e-15	1.10067e-14
2850	3.43956	Up	3.50172e-22	1.69998e-21
10404	3.42892	Up	1.04224e-05	2.37811e-05
84570	3.42892	Up	1.04224e-05	2.37751e-05
7712	3.42892	Up	1.04224e-05	2.37781e-05
390010	3.40955	Up	1.59162e-12	5.33244e-12
727936	3.3965	Up	7.35104e-08	1.9418e-07
2649	3.39057	Up	5.7661e-136	1.64221e-134
6584	3.3871	Up	9.69392e-17	3.88228e-16
408050	3.38415	Up	4.1935e-54	4.42832e-53
10794	3.38001	Up	5.43836e-10	1.61477e-09
6646	3.38001	Up	5.43836e-10	1.61504e-09
10825	3.35938	Up	7.2336e-38	5.47256e-37
251	3.3566	Up	1.73371e-33	1.17013e-32
283349	3.35371	Up	3.31328e-46	2.98458e-45
642517	3.34985	Up	1.27223e-22	6.25665e-22
100288123	3.32938	Up	1.41092e-09	4.09748e-09
91526	3.32938	Up	2.72476e-05	6.00858e-05
656	3.32938	Up	2.72476e-05	6.00785e-05
55879	3.32938	Up	8.28596e-14	2.93429e-13
387036	3.32938	Up	1.91227e-07	4.93281e-07
84859	3.32594	Up	1.03366e-63	1.27655e-62
201562	3.301	Up	1.09286e-23	5.55681e-23
283578	3.29462	Up	3.07796e-07	7.83834e-07
81488	3.28511	Up	2.44272e-53	2.5425e-52
54798	3.27691	Up	3.64484e-09	1.03595e-08
7100	3.27691	Up	3.64484e-09	1.03579e-08
114818	3.26926	Up	4.3048e-15	1.60332e-14
147741	3.25674	Up	1.68547e-32	1.1019e-31
117584	3.25538	Up	8.93596e-21	4.13562e-20
23233	3.24747	Up	8.74576e-44	7.4631e-43
81491	3.24605	Up	2.5232e-28	1.47426e-27
346157	3.2425	Up	1.84325e-22	9.02329e-22
55668	3.22708	Up	9.95026e-47	9.0485e-46
1415	3.22247	Up	7.068e-05	0.00015059
79037	3.22247	Up	7.068e-05	0.000150608
29881	3.22247	Up	7.068e-05	0.000150573
164045	3.22247	Up	7.068e-05	0.000150555
128497	3.22247	Up	7.068e-05	0.000150626
79937	3.21319	Up	9.73258e-24	4.95979e-23
3730	3.20461	Up	0	0
80854	3.20385	Up	1.55377e-23	7.86509e-23
56135	3.18499	Up	1.27211e-06	3.11369e-06
1386	3.18099	Up	5.80152e-70	7.99781e-69
134429	3.16914	Up	7.43298e-96	1.41797e-94
284348	3.16588	Up	0.000113466	0.000237292
255022	3.16588	Up	0.000113466	0.000237209
285180	3.16588	Up	0.000113466	0.000237264
54752	3.16588	Up	0.000113466	0.000237237
158427	3.15535	Up	3.89948e-40	3.08927e-39
283820	3.1547	Up	1.55932e-101	3.18213e-100
4249	3.15138	Up	1.86429e-29	1.12777e-28
9668	3.15138	Up	2.31386e-15	8.69291e-15
26005	3.14903	Up	1.27187e-55	1.38169e-54
9953	3.13084	Up	7.40812e-10	2.18676e-09
9392	3.13007	Up	1.29068e-54	1.3782e-53
10116	3.10985	Up	1.96326e-142	5.85814e-141
654	3.10699	Up	2.3229e-11	7.38298e-11
200958	3.10699	Up	0.000181722	0.000372142
5599	3.10699	Up	4.63548e-50	4.48756e-49
2121	3.10699	Up	1.44585e-26	8.05359e-26
222696	3.10699	Up	0.000181722	0.000372268
84069	3.10699	Up	0.000181722	0.000372184
124359	3.10699	Up	0.000181722	0.0003721
6546	3.10699	Up	6.10516e-08	1.61811e-07
285175	3.10699	Up	0.000181722	0.000372226
729522	3.09188	Up	1.48215e-14	5.40702e-14
84935	3.08099	Up	2.78384e-24	1.44257e-23
197342	3.07661	Up	9.72014e-08	2.55015e-07
11245	3.07407	Up	0	0
440299	3.06851	Up	9.90862e-63	1.20242e-61
54734	3.06635	Up	7.57106e-16	2.91561e-15
9829	3.05999	Up	3.37842e-22	1.64056e-21
3581	3.04559	Up	1.54529e-07	4.00667e-07
8529	3.04559	Up	0.000290298	0.000584916
80114	3.04559	Up	0.000290298	0.000584851
100132111	3.04559	Up	0.000290298	0.000584786
56156	3.04559	Up	0.000290298	0.000584721
152519	3.01845	Up	4.65932e-12	1.5305e-11
8553	3.01388	Up	5.66088e-32	3.63925e-31
222068	3.00662	Up	2.62064e-95	4.95763e-94
653653	2.99596	Up	7.52886e-15	2.77788e-14
2086	2.98769	Up	1.16438e-32	7.65646e-32
389840	2.98146	Up	1.16546e-11	3.74956e-11
81543	2.98146	Up	3.69702e-10	1.10788e-09
285696	2.98146	Up	0.000462482	0.000913484
55118	2.98146	Up	1.30846e-05	2.96652e-05
401190	2.98146	Up	1.18793e-08	3.28077e-08
143872	2.96613	Up	5.92118e-64	7.34259e-63
221079	2.9629	Up	4.16934e-94	7.78992e-93
165829	2.95943	Up	5.84096e-10	1.73176e-09
731275	2.95741	Up	5.23798e-49	4.96486e-48
220594	2.95499	Up	9.5421e-16	3.65602e-15
100287042	2.95499	Up	1.87793e-08	5.13248e-08
100128569	2.94829	Up	6.15084e-07	1.5364e-06
286676	2.94829	Up	9.23608e-13	3.12847e-12
285513	2.94829	Up	6.15084e-07	1.53619e-06
399668	2.94652	Up	1.62411e-28	9.54784e-28
10317	2.94456	Up	4.91446e-27	2.77406e-26
1121	2.9432	Up	4.38296e-95	8.25708e-94
56105	2.94156	Up	1.50349e-15	5.69681e-15
257407	2.93706	Up	2.07312e-05	4.62387e-05
2073	2.93706	Up	9.21726e-10	2.70538e-09
23554	2.93296	Up	2.29906e-32	1.49765e-31
23335	2.91777	Up	8.8453e-57	9.80877e-56
29953	2.91434	Up	1.45275e-09	4.21558e-09
340596	2.91434	Up	9.71524e-07	2.39443e-06
9125	2.90722	Up	9.3316e-81	1.48764e-79
112398	2.90645	Up	2.62946e-36	1.90891e-35
11281	2.89126	Up	3.27734e-05	7.17826e-05
51360	2.8846	Up	3.10894e-48	2.90584e-47
130399	2.87958	Up	1.53176e-06	3.7236e-06
163589	2.87958	Up	1.53176e-06	3.7241e-06
1852	2.87252	Up	7.3555e-08	1.94269e-07
9353	2.86083	Up	1.35401e-23	6.86542e-23
5922	2.8599	Up	7.0105e-25	3.69615e-24
7768	2.84395	Up	1.39389e-11	4.47338e-11
7087	2.84395	Up	2.41056e-06	5.77554e-06
7039	2.84395	Up	7.01064e-13	2.38491e-12
55026	2.84395	Up	2.41056e-06	5.77478e-06
57684	2.84395	Up	6.4195e-22	3.0933e-21
349408	2.83983	Up	4.28446e-46	3.84986e-45
54857	2.83592	Up	5.29588e-70	7.31743e-69
5028	2.82547	Up	1.66035e-70	2.30467e-69
9228	2.8232	Up	4.37488e-10	1.30541e-09
5803	2.82163	Up	0	0
102	2.81481	Up	5.11116e-212	2.41476e-210
361	2.80743	Up	3.41664e-11	1.075e-10
388558	2.80213	Up	6.84744e-10	2.02422e-09
79729	2.79766	Up	1.29285e-24	6.76711e-24
51302	2.79504	Up	8.13166e-05	0.000172241
2925	2.79033	Up	6.4848e-91	1.17062e-89
5793	2.78341	Up	1.05458e-263	6.31423e-262
340485	2.77753	Up	2.5416e-25	1.35977e-24
440297	2.77299	Up	3.68338e-31	2.31706e-30
23033	2.77212	Up	5.23976e-43	4.40703e-42
81567	2.76995	Up	2.16638e-08	5.90216e-08
57463	2.76995	Up	2.16638e-08	5.90127e-08
23544	2.76995	Up	5.93444e-06	1.3833e-05
5924	2.76995	Up	2.9953e-32	1.9456e-31
161497	2.76995	Up	5.93444e-06	1.38295e-05
54101	2.76995	Up	9.43866e-23	4.66076e-22
240	2.76995	Up	5.93444e-06	1.38313e-05
1600	2.7641	Up	1.066e-16	4.25884e-16
29967	2.75649	Up	2.83696e-21	1.33579e-20
401409	2.74442	Up	0.00012759	0.000265269
165545	2.74442	Up	0.00012759	0.000265239
1380	2.74207	Up	9.75764e-27	5.45358e-26
9113	2.74098	Up	4.1099e-53	4.25338e-52
56121	2.73502	Up	1.51585e-26	8.43314e-26
51339	2.73274	Up	9.71512e-37	7.13281e-36
390205	2.73148	Up	9.28194e-06	2.1294e-05
151742	2.72366	Up	1.24799e-12	4.20056e-12
9671	2.71185	Up	3.1511e-10	9.46948e-10
84129	2.70525	Up	1.2162e-14	4.45294e-14
7761	2.69195	Up	8.20296e-08	2.15835e-07
340146	2.69195	Up	1.44852e-05	3.27179e-05
57007	2.69195	Up	1.44852e-05	3.27097e-05
57188	2.69195	Up	1.44852e-05	3.27138e-05
646643	2.69195	Up	0.000199634	0.000407215
57491	2.69195	Up	2.37874e-13	8.27201e-13
158405	2.68761	Up	1.47372e-41	1.19947e-40
84301	2.68391	Up	5.00096e-23	2.49388e-22
89122	2.68371	Up	1.52065e-43	1.29216e-42
63951	2.67853	Up	2.92468e-14	1.05486e-13
79971	2.67177	Up	7.59846e-10	2.24076e-09
29934	2.67177	Up	4.47952e-61	5.2943e-60
4124	2.66516	Up	1.05022e-160	3.54806e-159
8671	2.66498	Up	1.27442e-07	3.31811e-07
7784	2.66498	Up	4.52942e-14	1.62108e-13
23312	2.65953	Up	1.02632e-69	1.40631e-68
26011	2.65953	Up	1.85102e-22	9.05884e-22
56122	2.65953	Up	7.23278e-12	2.35621e-11
139818	2.65561	Up	1.64918e-71	2.31395e-70
57412	2.65448	Up	5.57542e-15	2.06765e-14
664701	2.65327	Up	2.31024e-23	1.16359e-22
84700	2.65131	Up	2.25522e-05	5.01707e-05
79365	2.65131	Up	7.00832e-14	2.48816e-13
55281	2.64097	Up	6.81068e-18	2.85356e-17
2201	2.62916	Up	3.67904e-123	9.3875e-122
203062	2.62636	Up	1.31153e-16	5.21563e-16
9860	2.62156	Up	4.88962e-93	8.98759e-92
3791	2.61761	Up	0	0
26230	2.61352	Up	2.04e-43	1.72781e-42
9890	2.60949	Up	2.81732e-09	8.04657e-09
10239	2.60949	Up	2.81732e-09	8.0453e-09
400713	2.60949	Up	2.68048e-31	1.69617e-30
2776	2.60949	Up	5.19408e-71	7.2374e-70
219623	2.60949	Up	2.5817e-13	8.96234e-13
6323	2.60949	Up	3.50252e-05	7.65483e-05
56109	2.60949	Up	3.50252e-05	7.65206e-05
10936	2.60949	Up	3.50252e-05	7.65298e-05
9758	2.60949	Up	3.50252e-05	7.6539e-05
23566	2.60949	Up	2.74062e-33	1.84013e-32
163259	2.59731	Up	3.89584e-15	1.45309e-14
1500	2.59731	Up	6.2206e-29	3.70865e-28
84073	2.59242	Up	4.0369e-06	9.51259e-06
23201	2.58914	Up	7.36106e-22	3.53854e-21
56106	2.58553	Up	1.15674e-25	6.26247e-25
92935	2.58291	Up	2.432e-85	4.09669e-84
100506963	2.58092	Up	0.000484282	0.000954464
260434	2.58092	Up	0.000484282	0.000954672
64283	2.58092	Up	0.000484282	0.000954568
400818	2.58092	Up	4.72932e-07	1.19083e-06
5576	2.57647	Up	7.54176e-39	5.83217e-38
2556	2.57265	Up	9.22618e-15	3.39585e-14
340527	2.57039	Up	7.72152e-12	2.51136e-11
7700	2.56872	Up	1.73084e-19	7.65314e-19
10114	2.56642	Up	5.32448e-28	3.08123e-27
79987	2.56642	Up	5.42558e-05	0.000116749
6870	2.55765	Up	6.2378e-06	1.45066e-05
441208	2.55177	Up	7.29494e-07	1.81344e-06
80818	2.55177	Up	7.29494e-07	1.81319e-06
10396	2.54565	Up	1.5991e-50	1.5614e-49
56479	2.54439	Up	1.03143e-08	2.85857e-08
26330	2.54439	Up	1.03143e-08	2.859e-08
201514	2.53698	Up	2.22442e-12	7.40602e-12
138199	2.53325	Up	1.1041e-30	6.86451e-30
3358	2.52985	Up	2.28322e-22	1.1138e-21
79986	2.52203	Up	8.38162e-05	0.000177225
23443	2.52203	Up	7.7588e-16	2.986e-15
391712	2.52203	Up	1.32796e-07	3.45451e-07
201799	2.52203	Up	8.38162e-05	0.000177267
100499484	2.52203	Up	8.38162e-05	0.000177246
84679	2.52203	Up	7.7588e-16	2.98537e-15
5139	2.52203	Up	1.58491e-08	4.34866e-08
142679	2.52203	Up	9.61664e-06	2.20284e-05
4884	2.51986	Up	1.48216e-300	1.07557e-298
55561	2.50885	Up	2.71158e-50	2.63631e-49
146057	2.50861	Up	1.9748e-25	1.06091e-24
10748	2.50809	Up	6.39184e-13	2.17726e-12
23308	2.50692	Up	5.2261e-12	1.71326e-11
7048	2.50341	Up	6.87098e-36	4.93091e-35
57462	2.50185	Up	3.01706e-25	1.61082e-24
65065	2.50185	Up	2.92156e-09	8.3338e-09
8708	2.50022	Up	1.93791e-23	9.78503e-23
5991	2.49931	Up	1.81661e-15	6.85174e-15
7204	2.49799	Up	1.24325e-153	4.02767e-152
55175	2.49165	Up	1.72539e-06	4.17359e-06
4330	2.48886	Up	4.10924e-30	2.51772e-29
1911	2.48123	Up	0	0
80144	2.47901	Up	0	0
57822	2.47622	Up	3.7245e-08	1.00118e-07
56104	2.47622	Up	0.00012911	0.000268245
27074	2.47622	Up	0.00012911	0.000268215
4986	2.47622	Up	0.00012911	0.000268184
654466	2.47622	Up	3.7245e-08	1.00104e-07
149837	2.47622	Up	0.00012911	0.000268153
23250	2.47319	Up	2.1389e-288	1.45879e-286
645513	2.47104	Up	9.87036e-17	3.95032e-16
84102	2.46956	Up	3.1238e-07	7.9495e-07
389610	2.46956	Up	2.86942e-19	1.25833e-18
375690	2.46688	Up	7.41478e-27	4.15567e-26
8321	2.46063	Up	2.64522e-06	6.31941e-06
93550	2.45614	Up	4.2691e-13	1.46464e-12
137970	2.45456	Up	2.57658e-165	8.98929e-164
10690	2.45434	Up	1.71831e-26	9.53902e-26
4808	2.45276	Up	5.69546e-08	1.51306e-07
84838	2.44968	Up	1.07056e-96	2.06617e-95
23550	2.44803	Up	2.26916e-05	5.04622e-05
139886	2.44803	Up	2.61386e-26	1.44443e-25
144699	2.43763	Up	2.33518e-10	7.06198e-10
2591	2.43669	Up	6.74962e-62	8.07728e-61
152559	2.43431	Up	6.50852e-74	9.44621e-73
6938	2.43401	Up	9.68978e-216	4.73833e-214
727851	2.42892	Up	0.000198279	0.000404677
84224	2.42892	Up	4.15032e-37	3.07578e-36
10826	2.42892	Up	6.86926e-21	3.19462e-20
114134	2.42892	Up	5.3064e-16	2.05527e-15
3091	2.42863	Up	0	0
9693	2.42516	Up	2.51488e-125	6.5459e-124
56100	2.41684	Up	3.47138e-14	1.24832e-13
387597	2.40955	Up	3.47228e-05	7.5924e-05
2953	2.40955	Up	3.47228e-05	7.59331e-05
10499	2.40824	Up	9.57948e-72	1.34931e-70
3167	2.40467	Up	1.32496e-07	3.44722e-07
8862	2.40117	Up	2.28722e-12	7.60674e-12
26018	2.39995	Up	0	0
80274	2.3965	Up	1.85733e-15	7.00243e-15
386757	2.3965	Up	6.17636e-06	1.43748e-05
7504	2.3965	Up	6.17636e-06	1.43766e-05
357	2.3918	Up	5.63478e-99	1.11357e-97
118987	2.39096	Up	5.7498e-75	8.43955e-74
6372	2.3871	Up	3.4705e-12	1.14476e-11
644242	2.38001	Up	0.000303528	0.000610962
91133	2.38001	Up	0.000303528	0.00061103
1909	2.38001	Up	1.21226e-13	4.26631e-13
55796	2.37548	Up	3.5402e-18	1.49886e-17
654254	2.37518	Up	4.84256e-25	2.56657e-24
64858	2.37393	Up	1.31725e-32	8.64288e-32
8548	2.37288	Up	5.2601e-12	1.72347e-11
57608	2.37002	Up	6.7563e-09	1.89302e-08
1009	2.36811	Up	2.83968e-17	1.16135e-16
84976	2.36752	Up	1.20956e-37	9.09775e-37
100271836	2.36333	Up	9.40478e-06	2.15622e-05
57643	2.36333	Up	5.827e-24	2.9871e-23
728053	2.36333	Up	9.40478e-06	2.15649e-05
7592	2.35997	Up	2.27956e-16	8.96699e-16
3676	2.35492	Up	3.06004e-07	7.7949e-07
57718	2.3521	Up	1.95135e-21	9.24319e-21
10637	2.348	Up	5.80168e-42	4.75832e-41
9123	2.34262	Up	3.80008e-24	1.96022e-23
3815	2.33907	Up	1.44094e-78	2.22292e-77
25914	2.33623	Up	5.05664e-45	4.45112e-44
55584	2.32938	Up	1.42856e-05	3.22872e-05
84620	2.32938	Up	1.01364e-31	6.47287e-31
124602	2.32938	Up	0.000463074	0.000914554
1271	2.32938	Up	8.06342e-05	0.000170836
3798	2.32938	Up	3.13598e-43	2.64742e-42
2628	2.32621	Up	4.40716e-48	4.10234e-47
84640	2.32563	Up	6.76502e-41	5.44987e-40
255057	2.32364	Up	3.211e-27	1.81873e-26
114821	2.31789	Up	3.3501e-14	1.20566e-13
724102	2.31431	Up	2.30016e-40	1.83104e-39
347252	2.30862	Up	1.55103e-22	7.6092e-22
4811	2.30202	Up	4.93964e-202	2.16461e-200
1288	2.301	Up	1.19648e-62	1.45e-61
100303728	2.29963	Up	3.87786e-06	9.15805e-06
867	2.29723	Up	9.05134e-261	5.36632e-259
151188	2.29533	Up	4.0701e-69	5.49403e-68
284069	2.2934	Up	2.10722e-61	2.50191e-60
284309	2.2922	Up	1.0443e-51	1.04614e-50
9827	2.29021	Up	1.8925e-23	9.55839e-23
577	2.28756	Up	0.000122336	0.000254697
503538	2.28756	Up	0.000122336	0.000254726
4534	2.28631	Up	1.0241e-24	5.37436e-24
10149	2.28309	Up	4.3655e-66	5.58525e-65
9730	2.28129	Up	3.25958e-84	5.41037e-83
2967	2.2781	Up	6.15768e-32	3.95163e-31
56144	2.26926	Up	9.35384e-11	2.8816e-10
137209	2.26926	Up	9.35384e-11	2.88111e-10
341640	2.26728	Up	3.19798e-238	1.74227e-236
157680	2.26619	Up	1.89357e-61	2.2571e-60
100134938	2.26349	Up	9.56452e-23	4.72034e-22
57547	2.25899	Up	3.27056e-05	7.16427e-05
80258	2.25899	Up	2.71506e-09	7.76061e-09
2669	2.25383	Up	1.40415e-10	4.28714e-10
56062	2.2536	Up	1.79701e-45	1.59109e-44
3096	2.25271	Up	9.8512e-47	8.96291e-46
57683	2.25095	Up	7.8172e-37	5.75333e-36
84333	2.24785	Up	7.5534e-10	2.22855e-09
146909	2.2475	Up	8.52358e-96	1.62261e-94
283450	2.2475	Up	2.48926e-124	6.45145e-123
84466	2.24662	Up	1.95819e-81	3.14107e-80
160760	2.24551	Up	1.90283e-29	1.15071e-28
56143	2.24449	Up	0.000185024	0.000378605
6721	2.24433	Up	0	0
375387	2.24313	Up	3.20414e-22	1.55676e-21
9806	2.2425	Up	1.08135e-15	4.13006e-15
114803	2.2417	Up	1.32661e-193	5.53272e-192
54897	2.24147	Up	3.1347e-20	1.42388e-19
3751	2.24113	Up	1.63366e-43	1.38559e-42
6744	2.23474	Up	5.76672e-13	1.9695e-12
729852	2.2339	Up	4.685e-20	2.11378e-19
219899	2.22563	Up	1.09602e-23	5.56977e-23
27010	2.22247	Up	4.9283e-05	0.000106414
5791	2.22247	Up	4.9283e-05	0.000106402
7035	2.22247	Up	1.19832e-07	3.12535e-07
7789	2.22247	Up	2.39568e-06	5.74216e-06
25843	2.21008	Up	6.9209e-24	3.54086e-23
1143	2.21008	Up	6.54196e-07	1.63162e-06
3680	2.21008	Up	6.54196e-07	1.63185e-06
266747	2.20853	Up	2.45468e-11	7.78954e-11
7436	2.20801	Up	3.74688e-135	1.05881e-133
8226	2.20786	Up	1.70093e-105	3.63895e-104
646903	2.2001	Up	0.000278914	0.000562729
340533	2.2001	Up	0.000278914	0.000562666
55777	2.19891	Up	8.30798e-25	4.37386e-24
90293	2.19693	Up	2.19214e-36	1.59462e-35
7675	2.19445	Up	9.43342e-70	1.29358e-68
55314	2.19445	Up	3.66388e-11	1.1516e-10
57552	2.19296	Up	5.38908e-13	1.84226e-12
8434	2.18988	Up	2.76828e-20	1.25838e-19
84519	2.18499	Up	7.4048e-05	0.000157415
3748	2.18499	Up	9.79192e-07	2.413e-06
160851	2.18499	Up	7.4048e-05	0.000157396
9388	2.18499	Up	8.03968e-27	4.49895e-26
25981	2.18499	Up	1.36457e-08	3.75719e-08
8654	2.18406	Up	7.3411e-51	7.22638e-50
388403	2.18024	Up	5.46192e-11	1.7017e-10
113146	2.17974	Up	7.6554e-19	3.31229e-18
84162	2.17172	Up	6.46486e-124	1.66599e-122
343450	2.17112	Up	4.90152e-21	2.29066e-20
6334	2.16819	Up	5.08996e-31	3.18971e-30
4609	2.16615	Up	9.55022e-128	2.56302e-126
84624	2.16588	Up	5.37352e-06	1.25627e-05
201164	2.16588	Up	5.37352e-06	1.25611e-05
158038	2.16588	Up	2.035e-08	5.55172e-08
55510	2.16588	Up	5.37352e-06	1.25594e-05
80311	2.16203	Up	1.19805e-36	8.76412e-36
143686	2.16144	Up	5.63084e-09	1.58502e-08
140609	2.16063	Up	2.63996e-14	9.53687e-14
1024	2.16029	Up	9.72108e-38	7.32391e-37
5295	2.15623	Up	2.05304e-29	1.24071e-28
4675	2.15506	Up	5.06156e-212	2.39757e-210
51136	2.15429	Up	4.00086e-07	1.01246e-06
29057	2.15429	Up	4.34178e-10	1.29596e-09
223117	2.15429	Up	4.00086e-07	1.01232e-06
57469	2.15429	Up	4.34178e-10	1.29618e-09
84449	2.15208	Up	1.39589e-13	4.90684e-13
204851	2.15056	Up	1.46266e-123	3.75325e-122
162962	2.15006	Up	1.60105e-20	7.34788e-20
25894	2.14725	Up	5.65056e-32	3.6339e-31
1959	2.14652	Up	0.000110921	0.000232264
64135	2.14652	Up	0.000110921	0.000232237
116444	2.14652	Up	0.000110921	0.00023221
4148	2.14446	Up	2.63678e-12	8.73885e-12
6511	2.14297	Up	2.37242e-20	1.0806e-19
57508	2.14151	Up	3.38418e-68	4.50777e-67
285830	2.14094	Up	2.96978e-05	6.52747e-05
132864	2.14094	Up	2.96978e-05	6.52589e-05
8939	2.14082	Up	4.17946e-173	1.54427e-171
18	2.13802	Up	1.05354e-40	8.44971e-40
23105	2.13674	Up	4.59302e-15	1.70821e-14
92104	2.13674	Up	1.7957e-10	5.46237e-10
54464	2.13622	Up	8.1032e-34	5.52247e-33
57520	2.13208	Up	3.91078e-12	1.28858e-11
139231	2.13084	Up	5.56766e-69	7.48211e-68
51427	2.13064	Up	1.59117e-69	2.16071e-68
5395	2.12971	Up	4.12492e-25	2.19198e-24
7335	2.12918	Up	1.17019e-25	6.33343e-25
130507	2.12599	Up	1.02032e-50	1.00112e-49
64395	2.12573	Up	4.94948e-30	3.02233e-29
79738	2.12293	Up	1.39291e-26	7.76111e-26
79633	2.11959	Up	1.39591e-22	6.85931e-22
59341	2.11741	Up	3.58116e-14	1.28703e-13
22884	2.11677	Up	1.33754e-28	7.89129e-28
23456	2.11404	Up	3.21268e-20	1.45857e-19
9871	2.1115	Up	3.90184e-147	1.20182e-145
9331	2.11128	Up	1.46835e-93	2.7266e-92
100379571	2.10699	Up	1.1937e-05	2.71549e-05
220213	2.10699	Up	2.3994e-12	7.97397e-12
85461	2.10699	Up	2.85904e-34	1.96621e-33
170850	2.10699	Up	3.9441e-10	1.18056e-09
105	2.10699	Up	1.41803e-09	4.1168e-09
912	2.10699	Up	0.000165631	0.000340495
3482	2.10452	Up	2.02676e-265	1.22158e-263
9972	2.10202	Up	4.54042e-237	2.46624e-235
135228	2.10164	Up	6.6122e-26	3.60344e-25
7552	2.09933	Up	1.43217e-35	1.01812e-34
1793	2.09877	Up	1.07467e-143	3.24403e-142
57498	2.09822	Up	2.04772e-90	3.67092e-89
388561	2.09527	Up	7.31702e-57	8.12893e-56
54541	2.09293	Up	0	0
7182	2.09107	Up	4.07494e-131	1.12181e-129
23174	2.09095	Up	4.53892e-114	1.05571e-112
144455	2.08907	Up	1.96291e-73	2.83303e-72
57045	2.08705	Up	1.00413e-46	9.1267e-46
3603	2.08681	Up	9.89378e-08	2.5942e-07
55016	2.08681	Up	1.21746e-20	5.61442e-20
8242	2.08607	Up	0	0
255403	2.08274	Up	1.31185e-06	3.20532e-06
10203	2.08274	Up	1.31185e-06	3.20575e-06
200576	2.08128	Up	8.0112e-116	1.8949e-114
781	2.08118	Up	2.50794e-26	1.38674e-25
27443	2.08099	Up	2.88268e-178	1.10332e-176
3784	2.08002	Up	6.69486e-11	2.07656e-10
55213	2.07974	Up	3.90788e-53	4.05124e-52
51735	2.07968	Up	1.15097e-43	9.79867e-43
653075	2.07842	Up	2.39962e-10	7.25565e-10
25786	2.07661	Up	1.77233e-05	3.97301e-05
2195	2.0756	Up	0	0
494470	2.07119	Up	3.29702e-19	1.4441e-18
7693	2.06984	Up	7.53582e-63	9.16319e-62
84187	2.06939	Up	7.13578e-79	1.10742e-77
55729	2.06894	Up	5.71526e-174	2.12037e-172
64518	2.06635	Up	0.000246506	0.000499454
200844	2.06635	Up	9.87196e-11	3.03812e-10
400120	2.06635	Up	0.000246506	0.00049951
387032	2.06635	Up	9.87196e-11	3.03863e-10
23394	2.06573	Up	0	0
114801	2.06517	Up	1.03086e-37	7.7633e-37
1612	2.06242	Up	9.70242e-266	5.86738e-264
9732	2.06222	Up	2.00146e-32	1.30613e-31
1801	2.06176	Up	2.57204e-29	1.55023e-28
9663	2.0606	Up	4.05266e-42	3.34045e-41
4810	2.05999	Up	1.4211e-41	1.15716e-40
283431	2.05808	Up	7.60958e-17	3.05698e-16
148362	2.056	Up	1.03562e-13	3.65459e-13
399744	2.05417	Up	1.64342e-27	9.40237e-27
59353	2.05375	Up	3.68588e-13	1.26935e-12
57579	2.05305	Up	5.91576e-57	6.57621e-56
55151	2.05128	Up	1.31304e-12	4.41216e-12
85302	2.0504	Up	2.79282e-21	1.31535e-20
29767	2.04976	Up	1.11793e-16	4.46334e-16
8863	2.04824	Up	1.99623e-37	1.49281e-36
166336	2.04775	Up	3.96156e-16	1.54262e-15
54521	2.04665	Up	5.08454e-61	6.00154e-60
152195	2.04559	Up	1.16134e-21	5.54742e-21
90161	2.04559	Up	1.00497e-27	5.78797e-27
6252	2.04559	Up	2.15788e-07	5.55294e-07
60401	2.04326	Up	1.1912e-28	7.03704e-28
51542	2.0425	Up	3.86706e-32	2.5029e-31
94025	2.0414	Up	6.73066e-09	1.88612e-08
26167	2.04035	Up	1.50398e-49	1.43985e-48
148268	2.03987	Up	7.84624e-07	1.94595e-06
220	2.03908	Up	5.81452e-16	2.25111e-15
6696	2.03761	Up	3.02362e-72	4.28551e-71
1404	2.0366	Up	9.7494e-05	0.000204833
29992	2.0366	Up	9.7494e-05	0.000204857
144132	2.03586	Up	9.20494e-50	8.85451e-49
2744	2.0358	Up	6.72366e-24	3.44189e-23
643641	2.03448	Up	7.66334e-10	2.25952e-09
25897	2.03414	Up	2.36838e-23	1.19254e-22
8797	2.03393	Up	7.31256e-15	2.70137e-14
388569	2.03299	Up	2.86418e-06	6.82991e-06
64881	2.03299	Up	2.86418e-06	6.82901e-06
25885	2.0304	Up	1.76198e-136	5.04192e-135
255738	2.03019	Up	0	0
1006	2.02982	Up	2.75128e-09	7.86043e-09
8556	2.02838	Up	3.46832e-23	1.73866e-22
255928	2.02792	Up	9.22038e-14	3.25947e-13
9229	2.02773	Up	1.31545e-27	7.5474e-27
10461	2.02755	Up	3.02254e-15	1.13132e-14
8295	2.02728	Up	2.26204e-273	1.43489e-271
57524	2.02726	Up	9.96266e-17	3.98638e-16
91653	2.02453	Up	3.17766e-07	8.08316e-07
441027	2.02453	Up	0.000365598	0.00073023
64115	2.02453	Up	0.000365598	0.00073031
2740	2.02453	Up	3.17766e-07	8.08203e-07
387522	2.02453	Up	0.000365598	0.00073015
22941	2.02276	Up	6.19684e-142	1.83099e-140
1026	2.02133	Up	5.4775e-131	1.50565e-129
8323	2.01993	Up	1.42687e-37	1.07101e-36
7403	2.01967	Up	1.93422e-154	6.34551e-153
81610	2.01953	Up	1.38577e-133	3.87374e-132
11215	2.01941	Up	3.35126e-66	4.29368e-65
259230	2.01755	Up	3.7979e-31	2.38744e-30
134957	2.01679	Up	1.70699e-17	7.04145e-17
36	2.01388	Up	2.5608e-36	1.85981e-35
5934	2.01388	Up	3.57378e-67	4.66778e-66
56938	2.01031	Up	4.60578e-10	1.37318e-09
55137	2.01031	Up	1.71047e-27	9.76751e-27
118788	2.01031	Up	4.60578e-10	1.37296e-09
2790	2.00745	Up	5.2803e-11	1.64625e-10
10512	2.00745	Up	4.21756e-06	9.92026e-06
20	2.00545	Up	1.01452e-50	9.95966e-50
84752	2.00511	Up	6.08076e-12	1.98805e-11
8722	2.00492	Up	1.18339e-30	7.3499e-30
136895	2.00315	Up	4.6701e-07	1.17706e-06
25878	2.00315	Up	1.21083e-18	5.20544e-18
9459	2.00164	Up	2.79118e-35	1.97033e-34
85460	2.00057	Up	3.94494e-37	2.92716e-36
83742	2.00039	Up	5.12466e-57	5.70378e-56
440138	2.00007	Up	5.23482e-08	1.39293e-07
9134	1.99776	Up	5.92158e-09	1.66505e-08
170690	1.99596	Up	1.69467e-35	1.20284e-34
9734	1.99496	Up	7.45626e-29	4.42932e-28
49854	1.99496	Up	7.45626e-29	4.43077e-28
10747	1.99333	Up	1.69771e-06	4.11159e-06
146223	1.99333	Up	9.43366e-141	2.77383e-139
55630	1.99292	Up	2.61618e-28	1.52712e-27
283455	1.98669	Up	4.22668e-13	1.45091e-12
11107	1.9852	Up	9.10398e-18	3.79688e-17
54551	1.985	Up	1.06733e-18	4.59176e-18
342371	1.98293	Up	6.46346e-84	1.06794e-82
84832	1.98146	Up	5.706e-05	0.000122579
8344	1.98146	Up	6.19564e-06	1.44141e-05
129293	1.98146	Up	9.86648e-10	2.89079e-09
4239	1.98146	Up	2.74716e-16	1.07783e-15
90317	1.97818	Up	2.2206e-38	1.70487e-37
22843	1.97809	Up	1.86667e-37	1.39765e-36
79956	1.97652	Up	1.32898e-62	1.6095e-61
57162	1.97615	Up	9.44776e-104	1.96787e-102
4952	1.97526	Up	5.18922e-89	9.08715e-88
2182	1.97291	Up	7.66712e-184	3.05707e-182
22807	1.97269	Up	3.11446e-08	8.41814e-08
3915	1.96766	Up	0	0
133383	1.96681	Up	1.44098e-09	4.18209e-09
9108	1.96594	Up	6.8181e-17	2.74388e-16
7071	1.96497	Up	1.72077e-30	1.06474e-29
7779	1.96403	Up	1.78013e-25	9.57745e-25
221960	1.96346	Up	2.2151e-21	1.04652e-20
23506	1.9626	Up	1.43532e-42	1.19612e-41
21	1.96086	Up	1.47854e-50	1.44524e-49
9686	1.9606	Up	1.01927e-35	7.27444e-35
349667	1.96003	Up	8.5739e-35	5.96883e-34
460	1.95995	Up	7.78404e-21	3.61079e-20
89853	1.95983	Up	3.06e-26	1.68481e-25
7044	1.95813	Up	5.1147e-32	3.29865e-31
57540	1.95665	Up	8.4859e-16	3.2603e-15
11165	1.95499	Up	1.30965e-12	4.40238e-12
645369	1.95499	Up	9.07904e-06	2.08523e-05
201595	1.95424	Up	3.5953e-129	9.73521e-128
8861	1.95423	Up	1.7221e-189	7.06841e-188
80262	1.94869	Up	3.76854e-39	2.92299e-38
65986	1.94829	Up	4.64416e-12	1.52635e-11
64784	1.94733	Up	5.94838e-17	2.40239e-16
1657	1.94549	Up	5.38978e-86	9.13845e-85
283922	1.94524	Up	3.64072e-06	8.62383e-06
253461	1.94472	Up	3.31238e-22	1.60892e-21
57633	1.94355	Up	0	0
9882	1.94228	Up	3.52698e-92	6.40505e-91
83481	1.94107	Up	1.29652e-60	1.51849e-59
8455	1.94086	Up	1.36633e-84	2.27621e-83
7764	1.94068	Up	7.75684e-154	2.52647e-152
11057	1.93981	Up	6.94156e-102	1.42782e-100
10335	1.93943	Up	4.17788e-18	1.76596e-17
10847	1.9393	Up	8.90918e-212	4.19819e-210
51765	1.9392	Up	3.59296e-222	1.79075e-220
286204	1.93706	Up	1.53582e-14	5.59833e-14
10810	1.93592	Up	3.60026e-70	4.97835e-69
55252	1.934	Up	3.35168e-78	5.13132e-77
6711	1.93265	Up	0	0
51320	1.93006	Up	1.58742e-173	5.87733e-172
2317	1.92938	Up	0	0
219539	1.92412	Up	2.38436e-07	6.11753e-07
654320	1.92412	Up	0.00031109	0.000625351
2302	1.92256	Up	7.13896e-23	3.54447e-22
143458	1.92256	Up	1.45728e-33	9.86489e-33
412	1.92196	Up	4.44908e-09	1.25823e-08
1501	1.92196	Up	2.95358e-32	1.91919e-31
9508	1.92196	Up	4.44908e-09	1.25803e-08
374354	1.92087	Up	2.54304e-37	1.89547e-36
4254	1.91936	Up	6.17036e-19	2.67805e-18
85379	1.91929	Up	7.217e-84	1.19136e-82
8613	1.91838	Up	5.42006e-88	9.36483e-87
23533	1.91838	Up	6.39086e-16	2.47003e-15
4851	1.91773	Up	3.1549e-275	2.02965e-273
57482	1.91705	Up	2.54076e-55	2.74372e-54
5366	1.91628	Up	1.13848e-165	3.99504e-164
55205	1.91597	Up	0	0
957	1.91434	Up	3.91254e-08	1.04971e-07
162972	1.91434	Up	2.13352e-06	5.12938e-06
388567	1.91434	Up	3.58118e-25	1.90695e-24
257	1.91434	Up	3.91254e-08	1.05002e-07
219527	1.91434	Up	3.91254e-08	1.04986e-07
340578	1.91434	Up	0.000122582	0.000255178
10802	1.91434	Up	7.07716e-91	1.27375e-89
10175	1.91347	Up	2.00596e-100	4.04807e-99
6491	1.9124	Up	5.82458e-76	8.65434e-75
1027	1.91166	Up	3.02086e-66	3.87584e-65
22822	1.9112	Up	1.2956e-166	4.5729e-165
6874	1.9104	Up	2.1753e-67	2.85559e-66
7057	1.90922	Up	3.09178e-52	3.12834e-51
85403	1.9089	Up	9.81178e-60	1.13887e-58
26051	1.90669	Up	2.24204e-35	1.58701e-34
23097	1.90669	Up	1.56888e-16	6.21725e-16
55107	1.90488	Up	8.92884e-23	4.41502e-22
100132832	1.90285	Up	2.06062e-11	6.56201e-11
64420	1.90285	Up	2.06062e-11	6.56316e-11
8412	1.90156	Up	6.31304e-24	3.23443e-23
5189	1.90097	Up	5.73594e-55	6.15384e-54
6248	1.90054	Up	6.77186e-14	2.40609e-13
100129405	1.89548	Up	7.73406e-06	1.78672e-05
389941	1.89548	Up	7.73406e-06	1.78649e-05
196527	1.89277	Up	4.0099e-177	1.52511e-175
51084	1.8894	Up	1.22027e-11	3.92242e-11
7919	1.88809	Up	1.84394e-43	1.56322e-42
84206	1.8863	Up	1.33048e-20	6.12473e-20
51621	1.88625	Up	1.35605e-99	2.71241e-98
55711	1.88501	Up	7.4792e-41	6.02253e-40
256987	1.88472	Up	5.06694e-269	3.13735e-267
155185	1.8846	Up	0.000454808	0.000899305
4920	1.8846	Up	2.11024e-38	1.62083e-37
100505881	1.8846	Up	0.000454808	0.000899207
196951	1.8846	Up	0.000454808	0.000899109
100129034	1.88314	Up	2.73574e-57	3.05803e-56
2119	1.88311	Up	4.98304e-110	1.11746e-108
6801	1.88212	Up	1.07693e-40	8.62971e-40
5925	1.88095	Up	1.41774e-32	9.29548e-32
9110	1.88092	Up	2.64788e-54	2.80759e-53
30817	1.88071	Up	5.80502e-14	2.06905e-13
222584	1.87958	Up	0.00017881	0.000366717
56126	1.87958	Up	0.00017881	0.000366758
7159	1.87901	Up	1.34916e-76	2.0262e-75
8202	1.87846	Up	1.56092e-64	1.94895e-63
401548	1.87817	Up	1.10789e-41	9.03746e-41
57631	1.87638	Up	3.93302e-19	1.71728e-18
283652	1.87566	Up	7.07408e-05	0.000150667
51232	1.87566	Up	1.63342e-55	1.76917e-54
100129075	1.87566	Up	7.07408e-05	0.000150649
90693	1.87252	Up	2.81278e-05	6.19741e-05
92345	1.87212	Up	8.35836e-30	5.0868e-29
9915	1.87106	Up	1.23989e-47	1.14183e-46
254225	1.86995	Up	4.22498e-32	2.73066e-31
23270	1.86798	Up	2.3411e-53	2.43953e-52
80070	1.8678	Up	6.2203e-11	1.93201e-10
55784	1.86598	Up	1.80816e-06	4.36566e-06
115	1.86598	Up	1.4052e-42	1.1721e-41
10082	1.86504	Up	1.02103e-65	1.29899e-64
4179	1.86479	Up	7.49614e-196	3.17745e-194
23101	1.86306	Up	2.93924e-13	1.01802e-12
55233	1.86237	Up	2.48656e-44	2.15328e-43
23191	1.86228	Up	6.475e-173	2.38759e-171
2335	1.86096	Up	2e-304	1.47496e-302
23500	1.86083	Up	4.82182e-08	1.28643e-07
54542	1.86067	Up	6.9876e-42	5.72321e-41
10252	1.86004	Up	2.0728e-43	1.75477e-42
4838	1.85947	Up	5.82166e-16	2.25339e-15
7003	1.85935	Up	3.76288e-125	9.78025e-124
9534	1.85877	Up	4.86798e-62	5.84093e-61
100101267	1.85766	Up	5.1732e-197	2.2031e-195
8641	1.85763	Up	1.31858e-09	3.83421e-09
54492	1.85686	Up	3.22536e-36	2.33498e-35
3685	1.85684	Up	2.90352e-62	3.48845e-61
57178	1.85131	Up	3.23458e-107	7.06158e-106
79733	1.84825	Up	2.50384e-27	1.42308e-26
55125	1.84741	Up	1.12691e-65	1.43168e-64
6091	1.84713	Up	3.5776e-210	1.66423e-208
11123	1.84395	Up	7.74572e-10	2.28307e-09
10526	1.84395	Up	2.87278e-67	3.76575e-66
161424	1.84395	Up	9.13458e-32	5.83931e-31
284391	1.84395	Up	4.07808e-05	8.86148e-05
253782	1.84259	Up	5.65458e-82	9.12681e-81
30849	1.841	Up	6.88316e-113	1.5767e-111
4853	1.8397	Up	3.1409e-207	1.43894e-205
55818	1.8385	Up	8.9418e-42	7.3106e-41
7321	1.83758	Up	4.52078e-53	4.66796e-52
80034	1.83518	Up	6.0477e-14	2.15259e-13
51809	1.83472	Up	9.11626e-108	2.00469e-106
154796	1.83281	Up	6.48852e-31	4.05493e-30
10314	1.83225	Up	5.1999e-113	1.19565e-111
5634	1.83194	Up	5.16104e-83	8.43528e-82
23200	1.82992	Up	5.03264e-48	4.67976e-47
8844	1.82969	Up	2.10976e-24	1.09734e-23
375748	1.82869	Up	1.65066e-08	4.52634e-08
83394	1.82783	Up	6.02486e-15	2.23204e-14
8754	1.82625	Up	3.91898e-32	2.5356e-31
5420	1.82579	Up	0	0
814	1.82459	Up	6.12252e-07	1.52974e-06
3656	1.8232	Up	1.5179e-06	3.69288e-06
3595	1.8232	Up	1.5179e-06	3.69239e-06
80320	1.82159	Up	3.77208e-06	8.92101e-06
23365	1.82014	Up	3.26136e-105	6.92829e-104
54887	1.81854	Up	2.5091e-94	4.71222e-93
56138	1.81808	Up	4.21478e-18	1.78114e-17
342346	1.81748	Up	1.60034e-09	4.63127e-09
57592	1.81637	Up	3.3877e-133	9.44081e-132
54899	1.81481	Up	9.64544e-09	2.67688e-08
3428	1.81481	Up	5.89548e-05	0.00012656
109	1.81277	Up	1.13881e-59	1.32015e-58
92973	1.8127	Up	1.07075e-11	3.45465e-11
55783	1.81153	Up	2.99946e-21	1.41121e-20
55589	1.81112	Up	9.53694e-31	5.93548e-30
63926	1.811	Up	3.65592e-24	1.88693e-23
9754	1.8106	Up	3.0076e-14	1.08455e-13
22862	1.81027	Up	2.2636e-58	2.56664e-57
154881	1.80743	Up	1.69475e-33	1.14468e-32
57531	1.80676	Up	1.77124e-21	8.40758e-21
3908	1.80648	Up	1.23246e-15	4.68944e-15
79830	1.80582	Up	7.1536e-35	4.99156e-34
22824	1.80496	Up	2.57626e-12	8.54139e-12
80310	1.80406	Up	2.29532e-09	6.58367e-09
9881	1.8036	Up	5.83456e-33	3.86881e-32
56124	1.80213	Up	2.18398e-06	5.24583e-06
113791	1.80213	Up	2.18398e-06	5.24653e-06
79809	1.80166	Up	5.93552e-34	4.0543e-33
7275	1.8011	Up	3.41438e-75	5.03198e-74
79572	1.7992	Up	9.25742e-147	2.83696e-145
23078	1.79786	Up	1.95161e-58	2.21427e-57
57614	1.79713	Up	4.19134e-44	3.61403e-43
4086	1.79613	Up	2.07672e-34	1.432e-33
161145	1.79504	Up	1.3534e-05	3.06496e-05
5376	1.79504	Up	1.3534e-05	3.06534e-05
10076	1.79371	Up	2.78034e-134	7.80819e-133
55735	1.7934	Up	1.81341e-98	3.56048e-97
286097	1.79212	Up	2.06714e-07	5.32473e-07
132671	1.79212	Up	2.06714e-07	5.32548e-07
9883	1.79133	Up	5.70544e-191	2.35782e-189
26140	1.79051	Up	3.38472e-05	7.40451e-05
51702	1.78881	Up	5.10694e-07	1.28271e-06
56123	1.78881	Up	5.10694e-07	1.28253e-06
6671	1.78824	Up	3.84446e-48	3.58224e-47
23380	1.7882	Up	2.45066e-109	5.4552e-108
10514	1.78781	Up	8.51878e-186	3.44204e-184
145783	1.78506	Up	1.98162e-08	5.40771e-08
5336	1.78226	Up	1.47568e-16	5.85304e-16
84708	1.78141	Up	5.19922e-13	1.77803e-12
29957	1.78111	Up	1.96647e-65	2.48784e-64
9942	1.78076	Up	3.13526e-06	7.45868e-06
54880	1.7806	Up	1.21534e-95	2.30635e-94
151230	1.77837	Up	1.20035e-07	3.13018e-07
3344	1.77702	Up	1.33378e-27	7.65013e-27
80154	1.77684	Up	4.70068e-09	1.32731e-08
124540	1.77524	Up	2.38916e-31	1.51447e-30
5796	1.77518	Up	8.54448e-122	2.13224e-120
60386	1.77501	Up	7.5155e-12	2.44567e-11
6102	1.77441	Up	3.04708e-13	1.05496e-12
56133	1.77394	Up	5.71922e-41	4.61557e-40
9961	1.77356	Up	5.10162e-16	1.97806e-15
81849	1.77356	Up	1.15343e-08	3.18744e-08
89970	1.77316	Up	4.52586e-26	2.47761e-25
6533	1.773	Up	0	0
8658	1.77262	Up	1.80281e-148	5.63905e-147
610	1.76995	Up	4.47124e-11	1.39954e-10
115004	1.76995	Up	1.8052e-12	6.0324e-12
347902	1.76995	Up	1.94367e-05	4.34154e-05
157769	1.76995	Up	6.23534e-36	4.48361e-35
57198	1.76922	Up	2.0059e-107	4.38975e-106
10006	1.76846	Up	5.25624e-54	5.54411e-53
7543	1.76778	Up	1.55432e-37	1.16571e-36
10140	1.76742	Up	1.19978e-42	1.00259e-41
9924	1.76691	Up	8.86004e-36	6.34078e-35
2334	1.7652	Up	2.16606e-23	1.09157e-22
81848	1.76449	Up	0	0
131405	1.76358	Up	1.99788e-139	5.81789e-138
9760	1.76346	Up	1.80693e-45	1.59909e-44
7037	1.75922	Up	1.03016e-190	4.23791e-189
283358	1.75832	Up	1.78309e-21	8.46163e-21
55810	1.75804	Up	8.75334e-45	7.65316e-44
9938	1.75469	Up	0.000122098	0.000254287
84852	1.75469	Up	0.000122098	0.000254258
6505	1.75376	Up	1.06471e-23	5.41972e-23
160897	1.75359	Up	2.51792e-20	1.14601e-19
284611	1.75355	Up	7.62086e-47	6.95111e-46
7643	1.75144	Up	2.27416e-99	4.51893e-98
148113	1.75065	Up	1.22881e-34	8.52507e-34
79694	1.74983	Up	3.5831e-14	1.28747e-13
729830	1.74853	Up	1.55768e-26	8.66324e-26
10363	1.7485	Up	7.74586e-119	1.89387e-117
27164	1.74774	Up	8.90826e-12	2.88802e-11
9563	1.74759	Up	8.67468e-45	7.58804e-44
664	1.74699	Up	1.15861e-107	2.54474e-106
3097	1.74673	Up	4.00624e-31	2.51666e-30
8936	1.74559	Up	7.0376e-60	8.18437e-59
1373	1.74555	Up	9.79034e-32	6.2541e-31
2004	1.74442	Up	2.11348e-13	7.36652e-13
5921	1.73978	Up	4.90378e-60	5.71383e-59
57590	1.73965	Up	1.34574e-171	4.92227e-170
2619	1.73704	Up	6.41644e-06	1.49068e-05
9960	1.73704	Up	4.6006e-29	2.74915e-28
57502	1.73635	Up	0	0
1756	1.73581	Up	3.00044e-13	1.03901e-12
26958	1.7356	Up	4.16736e-97	8.10335e-96
9282	1.73455	Up	8.57632e-298	6.12565e-296
203427	1.73239	Up	1.7321e-15	6.53844e-15
221833	1.73148	Up	7.38298e-12	2.40427e-11
8491	1.73113	Up	8.09888e-75	1.18683e-73
64759	1.73104	Up	2.77612e-59	3.19774e-58
57609	1.73099	Up	5.2685e-79	8.19033e-78
10010	1.72992	Up	1.01223e-17	4.21772e-17
114794	1.72962	Up	3.33944e-08	9.00611e-08
22837	1.72848	Up	7.67894e-10	2.26375e-09
6885	1.72778	Up	6.35662e-80	1.00367e-78
9819	1.7258	Up	3.11006e-39	2.41536e-38
728661	1.72401	Up	3.28152e-117	7.94838e-116
23061	1.72382	Up	5.34976e-129	1.44643e-127
9937	1.72366	Up	7.65634e-29	4.54223e-28
2196	1.72366	Up	0.00017488	0.0003589
79946	1.72366	Up	1.8757e-09	5.40398e-09
389906	1.72366	Up	6.82298e-61	8.03782e-60
197320	1.72232	Up	1.43262e-16	5.68596e-16
466	1.72207	Up	7.46138e-27	4.18049e-26
84078	1.72057	Up	4.97956e-21	2.32653e-20
4015	1.71997	Up	8.59524e-07	2.12764e-06
64864	1.71966	Up	1.83843e-116	4.3943e-115
57479	1.7196	Up	3.07368e-213	1.47131e-211
6497	1.7191	Up	2.64658e-150	8.36485e-149
92211	1.71868	Up	9.68142e-34	6.58816e-33
7576	1.71842	Up	1.20152e-20	5.54375e-20
5716	1.71537	Up	3.20052e-83	5.24515e-82
79890	1.71467	Up	9.14608e-06	2.10009e-05
5428	1.71412	Up	1.17622e-78	1.81762e-77
55681	1.71257	Up	1.95765e-62	2.36141e-61
23001	1.71137	Up	5.74742e-79	8.9272e-78
10144	1.71085	Up	4.09684e-20	1.85303e-19
9444	1.70965	Up	7.447e-199	3.2015e-197
9306	1.70965	Up	5.12556e-27	2.88872e-26
3691	1.70844	Up	9.8841e-20	4.42104e-19
257218	1.70728	Up	3.90692e-34	2.67874e-33
9044	1.70454	Up	2.10784e-147	6.54802e-146
1435	1.70423	Up	2.27286e-05	5.05383e-05
10564	1.70282	Up	6.2558e-61	7.37924e-60
25898	1.70246	Up	8.35782e-49	7.88085e-48
23242	1.70172	Up	1.59659e-158	5.34415e-157
51696	1.70067	Up	1.38845e-18	5.95208e-18
92154	1.70036	Up	5.25218e-78	8.01388e-77
55432	1.69628	Up	9.37462e-36	6.70112e-35
10505	1.69606	Up	1.68982e-13	5.92515e-13
79567	1.69529	Up	4.33178e-31	2.71928e-30
8313	1.69325	Up	2.82562e-39	2.19916e-38
9619	1.69195	Up	5.66346e-05	0.000121752
79786	1.69195	Up	3.33524e-16	1.30265e-15
5128	1.69195	Up	5.69868e-23	2.8387e-22
56980	1.69195	Up	1.48938e-31	9.48413e-31
56145	1.69195	Up	1.30045e-05	2.94874e-05
8509	1.68914	Up	2.66476e-36	1.93299e-35
23264	1.68908	Up	8.54396e-273	5.40085e-271
163859	1.6888	Up	4.70916e-17	1.90743e-16
91851	1.68874	Up	5.1195e-32	3.30057e-31
23151	1.68804	Up	1.67138e-26	9.28418e-26
125058	1.68792	Up	4.91446e-62	5.8928e-61
83690	1.68749	Up	2.54008e-45	2.24353e-44
324	1.68747	Up	6.21528e-56	6.76816e-55
3787	1.68736	Up	4.13186e-12	1.36069e-11
3619	1.68725	Up	8.285e-126	2.1658e-124
8927	1.68677	Up	2.30216e-20	1.04939e-19
3547	1.68615	Up	4.14504e-127	1.10263e-125
55102	1.68326	Up	3.01352e-46	2.71996e-45
23426	1.68318	Up	3.88874e-18	1.64489e-17
83872	1.68276	Up	1.1297e-22	5.56021e-22
22903	1.68264	Up	1.36843e-79	2.14759e-78
84919	1.68254	Up	8.06814e-120	1.99146e-118
26580	1.68249	Up	1.00219e-11	3.23979e-11
904	1.68122	Up	3.9127e-24	2.0166e-23
729956	1.68046	Up	7.34098e-10	2.16764e-09
25939	1.6783	Up	6.22942e-37	4.59781e-36
7128	1.6773	Up	0.000141564	0.000292413
8123	1.6773	Up	6.73958e-28	3.89269e-27
3786	1.67583	Up	2.33386e-07	5.9905e-07
63971	1.67534	Up	8.96704e-51	8.81257e-50
7058	1.6752	Up	1.72701e-47	1.5864e-46
3597	1.67403	Up	2.31012e-28	1.35194e-27
8900	1.67403	Up	9.95318e-07	2.45174e-06
80351	1.67324	Up	3.34656e-165	1.16309e-163
2590	1.67171	Up	2.32954e-204	1.03839e-202
80243	1.67051	Up	4.9243e-35	3.45463e-34
55086	1.67042	Up	2.46886e-10	7.46128e-10
23136	1.6693	Up	3.37132e-33	2.25609e-32
100093631	1.66887	Up	4.49338e-18	1.89844e-17
83856	1.66887	Up	1.84435e-05	4.12682e-05
221692	1.66887	Up	1.84435e-05	4.12733e-05
5681	1.66857	Up	3.16018e-93	5.83829e-92
3667	1.667	Up	4.32746e-53	4.47089e-52
81930	1.66686	Up	9.90078e-36	7.07444e-35
840	1.66642	Up	5.7256e-07	1.43314e-06
85352	1.66548	Up	1.08215e-17	4.50179e-17
80731	1.66498	Up	8.04276e-05	0.000170418
4092	1.66498	Up	4.76938e-12	1.5658e-11
3156	1.66453	Up	0	0
2059	1.66405	Up	5.99898e-10	1.77716e-09
91056	1.66338	Up	1.81343e-21	8.60112e-21
221656	1.66251	Up	7.76068e-08	2.04643e-07
5770	1.66119	Up	1.19195e-93	2.22015e-92
23019	1.6608	Up	0	0
93627	1.66033	Up	1.80841e-25	9.72672e-25
10135	1.65968	Up	5.7867e-130	1.57631e-128
100130311	1.65953	Up	3.87368e-13	1.3325e-12
392862	1.65953	Up	1.05441e-05	2.40466e-05
8178	1.65953	Up	3.12496e-29	1.87663e-28
317	1.65882	Up	1.28021e-28	7.56043e-28
657	1.65881	Up	4.39598e-108	9.70217e-107
4035	1.65501	Up	0	0
84197	1.65448	Up	4.57718e-05	9.90448e-05
26524	1.65405	Up	1.62055e-53	1.69648e-52
23527	1.65317	Up	2.97436e-46	2.68596e-45
26049	1.65303	Up	2.75892e-77	4.19199e-76
91748	1.65283	Up	1.07013e-32	7.04946e-32
65268	1.65283	Up	4.56662e-134	1.28049e-132
57496	1.65193	Up	8.43038e-59	9.63123e-58
30820	1.65131	Up	6.03444e-06	1.40553e-05
26009	1.65064	Up	1.12101e-54	1.19843e-53
6654	1.65056	Up	1.08174e-64	1.35345e-63
1124	1.64914	Up	8.0785e-07	2.00219e-06
127933	1.64756	Up	1.91965e-42	1.59169e-41
11101	1.64756	Up	1.43593e-23	7.27467e-23
100101490	1.64756	Up	0.000200876	0.000409563
90634	1.64756	Up	0.000200876	0.000409609
9826	1.64662	Up	7.72138e-102	1.58463e-100
100129550	1.64635	Up	1.49258e-08	4.10153e-08
57519	1.64601	Up	8.38722e-24	4.2802e-23
10783	1.64541	Up	1.75618e-33	1.18485e-32
79710	1.64541	Up	2.05062e-09	5.89484e-09
64682	1.64465	Up	4.76644e-230	2.48485e-228
57030	1.64402	Up	3.45694e-06	8.20351e-06
113763	1.64402	Up	7.01034e-21	3.25689e-20
286410	1.6432	Up	3.88066e-117	9.38706e-116
54874	1.64257	Up	2.04122e-199	8.8171e-198
5591	1.64188	Up	0	0
10594	1.64063	Up	0	0
4674	1.64042	Up	4.82026e-23	2.40509e-22
57521	1.63925	Up	3.68104e-73	5.29171e-72
23161	1.63831	Up	3.56818e-40	2.82804e-39
55181	1.6375	Up	8.2159e-33	5.43592e-32
254528	1.6375	Up	3.63544e-08	9.77678e-08
54682	1.6375	Up	3.6149e-14	1.29839e-13
6309	1.63737	Up	5.40778e-244	3.00945e-242
1894	1.6362	Up	2.14762e-144	6.50453e-143
7975	1.63577	Up	1.66092e-19	7.35832e-19
2957	1.63516	Up	3.2962e-28	1.9185e-27
84498	1.63424	Up	1.3733e-20	6.32025e-20
23020	1.6336	Up	0	0
25853	1.63306	Up	1.9687e-57	2.20606e-56
79807	1.63245	Up	2.74444e-32	1.78521e-31
348980	1.63245	Up	1.53804e-07	3.99015e-07
8642	1.63229	Up	3.87074e-55	4.16754e-54
57586	1.63165	Up	1.15989e-38	8.95437e-38
84911	1.63165	Up	1.13751e-06	2.79025e-06
644596	1.63165	Up	4.45052e-12	1.46297e-11
23165	1.63072	Up	0	0
11278	1.62967	Up	2.7254e-21	1.28427e-20
23074	1.62894	Up	4.58908e-34	3.1417e-33
11043	1.62894	Up	6.46798e-05	0.000138342
9793	1.62801	Up	0	0
55958	1.62749	Up	7.17648e-51	7.06817e-50
27130	1.62636	Up	9.63114e-10	2.82412e-09
81704	1.62636	Up	0.000503482	0.000990583
387263	1.62586	Up	1.53317e-75	2.2706e-74
5664	1.62556	Up	9.09176e-25	4.77818e-24
9329	1.62549	Up	1.36868e-65	1.73641e-64
22795	1.62546	Up	1.07436e-11	3.46568e-11
54622	1.62439	Up	1.3998e-15	5.31058e-15
11076	1.62439	Up	4.86844e-06	1.14024e-05
5594	1.622	Up	6.8524e-181	2.68502e-179
27125	1.62174	Up	8.97346e-151	2.85108e-149
646658	1.62156	Up	5.05388e-13	1.72963e-12
23208	1.62156	Up	2.13536e-30	1.31768e-29
54497	1.62006	Up	1.25262e-36	9.15591e-36
114625	1.62006	Up	3.2247e-10	9.68585e-10
57167	1.61998	Up	3.88874e-184	1.55395e-182
1058	1.61944	Up	3.74786e-20	1.69857e-19
9603	1.61912	Up	8.49936e-217	4.19009e-215
54894	1.61889	Up	2.78822e-06	6.65577e-06
130576	1.61889	Up	2.78822e-06	6.65665e-06
55006	1.6186	Up	2.64346e-19	1.16205e-18
4719	1.61827	Up	3.32384e-109	7.38984e-108
79731	1.61795	Up	2.49074e-34	1.71358e-33
54726	1.61768	Up	5.14002e-86	8.72313e-85
148103	1.61718	Up	0.000284094	0.00057267
79800	1.616	Up	1.69751e-08	4.65131e-08
5357	1.61454	Up	1.45e-42	1.2078e-41
9180	1.61447	Up	1.08083e-10	3.32122e-10
7298	1.6142	Up	1.3075e-79	2.05373e-78
23291	1.6134	Up	4.88698e-107	1.06562e-105
6297	1.61324	Up	0	0
59349	1.61304	Up	9.167e-60	1.06471e-58
23189	1.61203	Up	1.00666e-46	9.14515e-46
152006	1.61188	Up	2.99994e-78	4.60058e-77
760	1.61146	Up	4.10114e-13	1.40888e-12
81533	1.61079	Up	1.15892e-36	8.49503e-36
252983	1.60949	Up	1.94158e-14	7.05469e-14
9451	1.60949	Up	8.05798e-33	5.33532e-32
50615	1.60949	Up	1.19704e-05	2.72242e-05
23530	1.60949	Up	1.38135e-29	8.3758e-29
157567	1.60776	Up	1.1283e-14	4.13694e-14
158471	1.60719	Up	2.72804e-41	2.21046e-40
9767	1.60713	Up	3.25068e-40	2.57978e-39
7357	1.60706	Up	2.4771e-20	1.128e-19
9620	1.60691	Up	1.16712e-54	1.24699e-53
115265	1.60544	Up	5.26596e-07	1.321e-06
151011	1.60539	Up	2.89374e-90	5.17224e-89
85440	1.60534	Up	1.88973e-45	1.67155e-44
144100	1.60449	Up	3.8116e-15	1.42196e-14
1464	1.60356	Up	1.63285e-24	8.52711e-24
84059	1.60335	Up	2.68256e-53	2.79054e-52
479	1.60295	Up	9.1131e-05	0.000191932
9706	1.60125	Up	5.06372e-18	2.13592e-17
10817	1.60003	Up	1.37038e-08	3.77204e-08
9254	1.59988	Up	1.11842e-69	1.52674e-68
23080	1.59938	Up	7.41528e-33	4.91157e-32
57648	1.5992	Up	5.7347e-231	3.02439e-229
51092	1.59899	Up	2.99132e-40	2.37499e-39
10251	1.59899	Up	6.82672e-21	3.17646e-20
2239	1.59896	Up	0	0
196	1.59797	Up	2.93324e-11	9.25475e-11
10927	1.59534	Up	2.4832e-180	9.7091e-179
84343	1.59519	Up	1.6136e-92	2.95101e-91
5255	1.59493	Up	3.80726e-23	1.90647e-22
2068	1.59456	Up	1.63326e-127	4.36386e-126
25976	1.59443	Up	2.10914e-10	6.39546e-10
23035	1.59443	Up	2.82316e-46	2.55069e-45
8085	1.594	Up	2.38086e-206	1.07715e-204
205428	1.59242	Up	4.88902e-33	3.25373e-32
7771	1.59242	Up	2.94672e-05	6.4815e-05
57728	1.59242	Up	1.55848e-22	7.64366e-22
9518	1.59145	Up	3.89566e-20	1.76423e-19
57619	1.59133	Up	4.39112e-101	8.94093e-100
81545	1.59107	Up	1.34564e-41	1.0967e-40
84962	1.59103	Up	1.32324e-53	1.38684e-52
23287	1.58981	Up	3.3102e-84	5.48936e-83
9870	1.58956	Up	3.91506e-83	6.41038e-82
140775	1.58927	Up	7.6553e-70	1.05214e-68
3664	1.58898	Up	1.20118e-27	6.8983e-27
728340	1.58812	Up	1.67971e-05	3.77239e-05
60684	1.58732	Up	1.04466e-64	1.30795e-63
54800	1.58616	Up	1.5222e-21	7.24252e-21
54664	1.58599	Up	1.22919e-51	1.22797e-50
79018	1.58559	Up	2.31116e-30	1.42422e-29
10427	1.58469	Up	5.87816e-57	6.53842e-56
9927	1.5846	Up	3.55376e-147	1.09647e-145
100131827	1.58431	Up	9.5882e-06	2.19688e-05
84253	1.58343	Up	2.43226e-07	6.23514e-07
9716	1.58327	Up	4.00048e-147	1.23011e-145
126017	1.58201	Up	3.476e-15	1.2981e-14
389677	1.58155	Up	5.70854e-49	5.3996e-48
11069	1.58092	Up	0.000226116	0.000459475
23094	1.58052	Up	4.47148e-76	6.65477e-75
79993	1.57906	Up	1.89712e-17	7.80975e-17
57575	1.57906	Up	1.89712e-17	7.81153e-17
389206	1.57906	Up	3.13544e-57	3.49835e-56
55127	1.57861	Up	2.36088e-161	8.00581e-160
2150	1.57817	Up	5.40262e-50	5.2163e-49
121227	1.57788	Up	3.29806e-11	1.03823e-10
199692	1.57693	Up	2.30478e-16	9.06424e-16
23379	1.57623	Up	1.96025e-111	4.42874e-110
9439	1.57583	Up	1.70988e-33	1.15447e-32
3480	1.57558	Up	4.02238e-230	2.103e-228
11328	1.57547	Up	4.8312e-15	1.79606e-14
25769	1.57488	Up	1.2646e-18	5.43016e-18
58490	1.57425	Up	2.65692e-41	2.15379e-40
55750	1.57407	Up	2.89508e-55	3.12262e-54
1362	1.57352	Up	1.48914e-118	3.63608e-117
79990	1.5735	Up	2.4396e-31	1.5459e-30
221785	1.57331	Up	6.99736e-21	3.25169e-20
81629	1.57265	Up	1.02974e-06	2.53173e-06
23169	1.57039	Up	5.909e-07	1.47782e-06
22893	1.56956	Up	8.24098e-79	1.27784e-77
2355	1.56933	Up	4.12874e-05	8.96834e-05
2736	1.56933	Up	2.27198e-92	4.13423e-91
81846	1.56842	Up	1.14065e-78	1.76416e-77
2113	1.56823	Up	3.39918e-44	2.93517e-43
6873	1.5681	Up	5.33068e-54	5.61936e-53
66000	1.56744	Up	3.14866e-23	1.58017e-22
200734	1.56741	Up	4.4298e-35	3.11373e-34
6868	1.56642	Up	8.40352e-40	6.61704e-39
23310	1.56504	Up	5.4876e-105	1.16168e-103
22879	1.56438	Up	6.16472e-50	5.94579e-49
221178	1.56405	Up	2.0713e-52	2.10165e-51
583	1.56325	Up	8.2383e-19	3.5594e-18
118738	1.56244	Up	1.4812e-23	7.49986e-23
57182	1.56155	Up	1.92492e-55	2.0824e-54
5430	1.56001	Up	0	0
286148	1.55999	Up	3.20174e-20	1.45397e-19
27151	1.55989	Up	3.3788e-13	1.16625e-12
2969	1.55984	Up	4.66244e-137	1.33627e-135
2258	1.5596	Up	5.8223e-91	1.05207e-89
2526	1.5595	Up	1.05961e-15	4.0496e-15
26278	1.55876	Up	4.05026e-88	7.01143e-87
9935	1.55837	Up	1.13711e-13	4.00573e-13
51163	1.5563	Up	2.22288e-14	8.05422e-14
7554	1.55597	Up	4.08444e-17	1.65957e-16
90333	1.55566	Up	1.29051e-14	4.71548e-14
84230	1.55545	Up	2.37098e-09	6.79316e-09
160335	1.55445	Up	8.23316e-07	2.03968e-06
51780	1.55435	Up	3.17014e-156	1.04759e-154
10298	1.55391	Up	2.73116e-147	8.45541e-146
143279	1.5535	Up	7.9096e-10	2.32986e-09
23179	1.55305	Up	4.72566e-07	1.19007e-06
23235	1.55269	Up	4.58842e-33	3.05591e-32
285267	1.55177	Up	2.64248e-10	7.97403e-10
54832	1.5515	Up	2.45398e-28	1.43474e-27
23516	1.5512	Up	0	0
400793	1.55029	Up	1.2281e-35	8.74761e-35
5638	1.54869	Up	6.46398e-18	2.71206e-17
267	1.5485	Up	9.746e-48	8.98891e-47
23140	1.54822	Up	3.32656e-48	3.10764e-47
2595	1.54818	Up	1.71409e-11	5.47966e-11
644165	1.54756	Up	0.000101588	0.000213188
26259	1.54602	Up	1.76527e-41	1.43419e-40
4121	1.54439	Up	3.2819e-05	7.18738e-05
170384	1.54439	Up	3.2904e-09	9.37265e-09
4038	1.54405	Up	4.11946e-33	2.74863e-32
5053	1.54309	Up	1.87008e-05	4.18283e-05
5783	1.5418	Up	1.87607e-119	4.61187e-118
23515	1.54108	Up	2.93222e-24	1.51859e-23
10560	1.54101	Up	5.062e-38	3.84568e-37
23348	1.53945	Up	3.02354e-36	2.19062e-35
284071	1.53762	Up	1.5487e-12	5.19058e-12
23556	1.53657	Up	2.78328e-19	1.22144e-18
192669	1.5361	Up	1.01575e-13	3.58726e-13
9766	1.53557	Up	3.42034e-14	1.23021e-13
8573	1.53523	Up	2.3832e-105	5.07465e-104
57511	1.53508	Up	1.15248e-14	4.22221e-14
26504	1.53493	Up	1.7565e-41	1.4277e-40
114112	1.53485	Up	4.12804e-08	1.10573e-07
83903	1.53485	Up	4.95608e-35	3.47558e-34
56920	1.53485	Up	4.12804e-08	1.10589e-07
55334	1.53211	Up	2.71582e-69	3.67142e-68
127544	1.53187	Up	6.60372e-19	2.86203e-18
79716	1.53174	Up	2.93214e-10	8.82756e-10
22904	1.53121	Up	1.37188e-66	1.77143e-65
3064	1.53121	Up	5.73402e-224	2.88162e-222
349152	1.53101	Up	1.49256e-20	6.86216e-20
1763	1.52955	Up	3.77794e-58	4.26771e-57
346171	1.52922	Up	2.41948e-13	8.40885e-13
60481	1.52887	Up	5.36022e-237	2.90284e-235
9700	1.52836	Up	1.75328e-95	3.32025e-94
9889	1.52727	Up	2.15518e-82	3.50666e-81
84629	1.5271	Up	2.69248e-18	1.1453e-17
8030	1.52644	Up	9.2539e-136	2.63141e-134
7045	1.5259	Up	1.82276e-23	9.21126e-23
55322	1.52576	Up	5.35328e-47	4.89019e-46
22878	1.52517	Up	2.38632e-82	3.87233e-81
1315	1.52489	Up	1.6231e-119	3.99543e-118
57082	1.5247	Up	2.6399e-33	1.77382e-32
5797	1.52203	Up	1.89747e-08	5.18354e-08
25827	1.52203	Up	0.000141663	0.000292584
124976	1.52203	Up	0.00044307	0.000878297
100129842	1.52203	Up	1.463e-23	7.40976e-23
1287	1.52203	Up	2.0214e-61	2.40474e-60
11275	1.52203	Up	1.35555e-10	4.14222e-10
84820	1.52203	Up	1.52104e-11	4.8728e-11
79794	1.52203	Up	4.88758e-35	3.43019e-34
23266	1.51852	Up	5.79556e-169	2.07793e-167
7832	1.51783	Up	1.52136e-21	7.24043e-21
140710	1.51718	Up	3.65728e-36	2.64344e-35
84750	1.5159	Up	3.44216e-15	1.28599e-14
29993	1.51525	Up	1.34903e-38	1.03836e-37
116931	1.51507	Up	1.25145e-25	6.7591e-25
3488	1.51298	Up	1.08252e-10	3.32583e-10
64768	1.5125	Up	4.6911e-19	2.04336e-18
256302	1.51242	Up	1.33848e-27	7.67466e-27
57584	1.51229	Up	6.80804e-53	7.00178e-52
348327	1.51197	Up	9.68664e-10	2.83993e-09
23225	1.51144	Up	2.78958e-244	1.55719e-242
4345	1.51029	Up	2.03498e-93	3.77105e-92
56623	1.51005	Up	2.46092e-29	1.48424e-28
10243	1.50954	Up	1.67746e-21	7.9687e-21
51351	1.50931	Up	1.07292e-27	6.17151e-27
65987	1.50809	Up	2.38892e-07	6.1275e-07
9968	1.50805	Up	2.8886e-96	5.53379e-95
23332	1.50798	Up	6.99032e-90	1.2421e-88
51366	1.50795	Up	0	0
66004	1.50708	Up	1.0369e-23	5.27968e-23
11201	1.5066	Up	9.69546e-34	6.59524e-33
4311	1.50641	Up	3.26236e-49	3.10523e-48
545	1.50626	Up	2.80726e-38	2.14892e-37
92344	1.50591	Up	9.70434e-12	3.14049e-11
222484	1.50539	Up	2.1885e-26	1.21085e-25
7916	1.50514	Up	0	0
51752	1.50403	Up	4.64524e-29	2.77399e-28
200150	1.50388	Up	6.71366e-06	1.55694e-05
1951	1.50323	Up	1.428e-71	2.00517e-70
55714	1.50305	Up	2.33228e-131	6.43043e-130
57589	1.50292	Up	2.4367e-40	1.93719e-39
54906	1.50135	Up	7.26242e-85	1.21433e-83
5313	1.5	Up	6.94014e-09	1.94243e-08
2200	1.49966	Up	3.45034e-16	1.34644e-15
2861	1.49966	Up	3.45034e-16	1.34673e-15
10426	1.49931	Up	1.24322e-37	9.34709e-37
1981	1.49917	Up	0	0
140886	1.49778	Up	0.000111662	0.000233708
8924	1.49695	Up	4.16418e-167	1.47552e-165
27236	1.49676	Up	6.83932e-34	4.66638e-33
6446	1.49555	Up	3.30166e-26	1.81621e-25
64764	1.49548	Up	5.42634e-66	6.92784e-65
80014	1.49524	Up	6.91876e-120	1.71008e-118
55717	1.49511	Up	4.87388e-59	5.58572e-58
4277	1.49419	Up	1.17496e-36	8.60907e-36
81789	1.49401	Up	0.000348116	0.000696462
290	1.49288	Up	5.74104e-07	1.4368e-06
26959	1.49228	Up	2.14752e-23	1.08283e-22
405	1.49165	Up	2.76826e-44	2.39608e-43
8506	1.4909	Up	8.92832e-20	3.99945e-19
80176	1.49078	Up	3.18574e-09	9.08023e-09
4928	1.49068	Up	6.44438e-169	2.30599e-167
147339	1.49008	Up	5.57546e-32	3.58815e-31
8763	1.48859	Up	2.05002e-112	4.67817e-111
57476	1.48781	Up	1.65732e-08	4.54322e-08
6787	1.48754	Up	1.21894e-29	7.39846e-29
57628	1.48669	Up	2.87428e-08	7.78403e-08
4214	1.4864	Up	1.22457e-19	5.45181e-19
673	1.48602	Up	3.44906e-17	1.40518e-16
5358	1.48592	Up	1.95543e-232	1.03729e-230
5125	1.4855	Up	5.93072e-17	2.39579e-16
27020	1.48512	Up	4.74874e-108	1.0468e-106
8473	1.48481	Up	6.68022e-191	2.75438e-189
83861	1.48355	Up	1.62464e-05	3.65413e-05
283489	1.48307	Up	4.72722e-55	5.07763e-54
26046	1.48184	Up	2.10274e-41	1.70608e-40
90	1.48176	Up	1.99889e-25	1.07321e-24
10018	1.48021	Up	9.0627e-40	7.12681e-39
8701	1.48021	Up	4.38196e-09	1.23963e-08
26056	1.47797	Up	1.69019e-30	1.04618e-29
64083	1.47634	Up	1.2289e-86	2.09734e-85
79783	1.47622	Up	8.78286e-05	0.000185385
7060	1.47622	Up	8.46926e-33	5.59946e-32
9278	1.47523	Up	6.56604e-22	3.16223e-21
83935	1.4742	Up	1.91565e-16	7.55844e-16
10955	1.47405	Up	8.76162e-48	8.09335e-47
80110	1.47405	Up	1.10149e-24	5.77886e-24
659	1.47359	Up	6.76338e-36	4.85561e-35
84295	1.47348	Up	1.88608e-89	3.33827e-88
9875	1.47307	Up	2.41146e-106	5.20818e-105
540	1.47199	Up	9.74582e-16	3.7325e-15
220729	1.47104	Up	3.47648e-09	9.89493e-09
23090	1.47048	Up	2.14958e-76	3.21763e-75
7126	1.46911	Up	7.47572e-27	4.18723e-26
55626	1.46807	Up	2.00456e-55	2.16727e-54
152189	1.46799	Up	1.04247e-08	2.88783e-08
55500	1.46789	Up	1.93984e-49	1.85224e-48
9500	1.46739	Up	1.25089e-247	7.00421e-246
10198	1.46688	Up	6.58098e-23	3.27281e-22
219736	1.46688	Up	1.28044e-05	2.90481e-05
23089	1.46466	Up	2.7285e-205	1.22526e-203
4885	1.46392	Up	8.82152e-26	4.79018e-25
23592	1.46232	Up	1.4429e-48	1.35493e-47
54532	1.46114	Up	3.78374e-27	2.13913e-26
9515	1.46063	Up	9.42258e-08	2.47387e-07
5097	1.46053	Up	3.74784e-291	2.61513e-289
728833	1.45846	Up	7.36508e-20	3.30818e-19
57679	1.4583	Up	1.18497e-52	1.20978e-51
146434	1.45693	Up	6.89608e-05	0.000147066
1266	1.45678	Up	5.25416e-213	2.50845e-211
155435	1.45666	Up	2.61762e-104	5.50277e-103
84056	1.45632	Up	7.6743e-17	3.08229e-16
1185	1.45547	Up	1.28761e-52	1.31383e-51
54861	1.45491	Up	2.87538e-22	1.40003e-21
4241	1.45364	Up	4.939e-07	1.24156e-06
7268	1.45276	Up	0.000121245	0.000252569
283659	1.45182	Up	2.28706e-22	1.11537e-21
55346	1.45164	Up	1.26871e-14	4.63959e-14
23057	1.45047	Up	2.60402e-27	1.47816e-26
22853	1.45035	Up	1.632e-62	1.97385e-61
2966	1.44938	Up	4.1562e-13	1.42725e-12
54778	1.44891	Up	3.54664e-37	2.63701e-36
283373	1.44839	Up	5.02664e-130	1.37133e-128
10793	1.44568	Up	1.57308e-21	7.47871e-21
23630	1.4454	Up	2.2427e-07	5.76304e-07
29	1.44482	Up	2.42754e-79	3.7868e-78
57492	1.44339	Up	2.0628e-112	4.70142e-111
1778	1.44303	Up	0	0
2043	1.44259	Up	4.57484e-10	1.3644e-09
27107	1.44141	Up	2.33572e-20	1.06415e-19
23559	1.44111	Up	9.76988e-13	3.30373e-12
90874	1.44041	Up	5.78884e-22	2.79163e-21
9652	1.43993	Up	2.11562e-72	3.00325e-71
10048	1.43971	Up	2.1979e-59	2.53653e-58
23304	1.43956	Up	9.93414e-44	8.46525e-43
9980	1.43956	Up	4.78366e-18	2.0192e-17
2035	1.43874	Up	2.18862e-116	5.22447e-115
57613	1.43772	Up	1.35081e-43	1.14946e-42
9658	1.43763	Up	2.02336e-19	8.92916e-19
64430	1.43738	Up	3.54902e-29	2.12847e-28
8897	1.43663	Up	7.69652e-37	5.66681e-36
55197	1.43516	Up	8.46906e-138	2.44659e-136
100507421	1.43504	Up	4.46556e-30	2.72959e-29
11279	1.43492	Up	1.87199e-14	6.81139e-14
10253	1.43438	Up	2.087e-26	1.15646e-25
23114	1.43425	Up	1.21091e-30	7.51308e-30
3750	1.43425	Up	4.56196e-16	1.77261e-15
284217	1.43327	Up	6.4966e-117	1.56315e-115
9880	1.43313	Up	4.16672e-52	4.19959e-51
22881	1.43223	Up	3.5597e-13	1.22659e-12
57466	1.43149	Up	3.59722e-106	7.7599e-105
253260	1.43073	Up	1.77943e-33	1.19965e-32
23359	1.42995	Up	3.4336e-20	1.55809e-19
84668	1.42961	Up	2.62338e-85	4.41088e-84
79762	1.42892	Up	2.5493e-14	9.21486e-14
3696	1.42892	Up	5.33024e-07	1.33621e-06
10384	1.42892	Up	8.03618e-08	2.11539e-07
55454	1.42892	Up	1.22028e-08	3.36755e-08
85463	1.42892	Up	1.22028e-08	3.36806e-08
9631	1.42835	Up	3.17772e-102	6.56608e-101
64901	1.42794	Up	2.49938e-21	1.18021e-20
9600	1.42617	Up	2.94474e-57	3.2876e-56
114879	1.42617	Up	1.83236e-15	6.90971e-15
55167	1.42565	Up	1.74659e-48	1.63587e-47
8639	1.4256	Up	4.84734e-13	1.65988e-12
5290	1.42506	Up	2.0196e-11	6.43703e-11
775	1.42473	Up	6.21956e-06	1.44679e-05
85358	1.42454	Up	5.09358e-19	2.21654e-18
2194	1.42339	Up	0	0
26035	1.42282	Up	3.55106e-17	1.44609e-16
10129	1.42203	Up	1.43532e-12	4.81589e-12
4642	1.4219	Up	4.17736e-53	4.32073e-52
8678	1.42186	Up	7.11376e-26	3.87328e-25
2199	1.42157	Up	1.80543e-40	1.44227e-39
1073	1.4215	Up	4.24082e-22	2.0522e-21
154043	1.4215	Up	1.61045e-06	3.90755e-06
84867	1.42058	Up	1.6387e-17	6.76281e-17
3340	1.41974	Up	9.7645e-138	2.81634e-136
84978	1.41865	Up	1.03393e-10	3.18085e-10
728118	1.41819	Up	7.42062e-05	0.000157659
205	1.41783	Up	1.66594e-268	1.02452e-266
54443	1.41765	Up	4.18232e-87	7.16484e-86
84804	1.41733	Up	2.74888e-11	8.68818e-11
84441	1.41733	Up	2.80206e-06	6.68705e-06
4299	1.41709	Up	3.02394e-78	4.63347e-77
51588	1.41691	Up	8.26716e-38	6.24668e-37
9777	1.41582	Up	1.21366e-93	2.25828e-92
197131	1.41427	Up	2.59564e-27	1.47387e-26
55628	1.41404	Up	1.26029e-11	4.04818e-11
8794	1.41388	Up	3.07388e-10	9.24661e-10
203522	1.41309	Up	3.35878e-12	1.10872e-11
10855	1.4128	Up	4.87896e-06	1.14256e-05
4090	1.4122	Up	1.93294e-64	2.40848e-63
151126	1.41184	Up	0.000130248	0.000270455
132789	1.41099	Up	1.26475e-06	3.09609e-06
26015	1.41092	Up	9.29082e-112	2.10693e-110
55758	1.41087	Up	1.92401e-24	1.00188e-23
124739	1.41038	Up	1.40636e-10	4.29315e-10
54507	1.41024	Up	1.54169e-12	5.16801e-12
196513	1.40915	Up	1.91181e-39	1.495e-38
9918	1.40877	Up	0	1.50556e-306
6526	1.40807	Up	4.732e-32	3.05617e-31
4978	1.40785	Up	8.50198e-06	1.95591e-05
23351	1.40723	Up	9.70732e-44	8.27586e-43
11138	1.40711	Up	2.19322e-32	1.43024e-31
9655	1.40685	Up	5.32204e-21	2.48398e-20
11167	1.40656	Up	0	0
3977	1.40655	Up	4.6558e-19	2.02896e-18
285704	1.40655	Up	4.4212e-39	3.42775e-38
147923	1.40655	Up	5.97254e-09	1.67886e-08
60526	1.406	Up	1.04643e-22	5.15598e-22
113201	1.40518	Up	2.07704e-56	2.28651e-55
9794	1.40507	Up	1.24885e-106	2.71337e-105
10291	1.4047	Up	2.58752e-281	1.71952e-279
10125	1.40244	Up	1.48281e-05	3.34716e-05
10040	1.40212	Up	1.08962e-32	7.17269e-32
316	1.40173	Up	5.07596e-11	1.58472e-10
196463	1.40123	Up	5.31384e-49	5.03151e-48
5583	1.40117	Up	9.9251e-07	2.44549e-06
4325	1.40072	Up	5.4696e-37	4.04358e-36
115207	1.40004	Up	1.32069e-15	5.01884e-15
5903	1.39933	Up	9.02022e-177	3.41638e-175
9632	1.39902	Up	1.11004e-119	2.73619e-118
403313	1.39755	Up	4.72864e-25	2.50913e-24
4613	1.39675	Up	7.84936e-97	1.51816e-95
9764	1.3965	Up	4.00058e-11	1.25482e-10
5155	1.3965	Up	2.02482e-13	7.067e-13
8925	1.3965	Up	1.60323e-56	1.7692e-55
8788	1.3965	Up	0.000101563	0.000213161
329	1.39554	Up	2.00416e-27	1.14194e-26
3099	1.39519	Up	5.96318e-115	1.39953e-113
27245	1.39498	Up	6.8418e-67	8.8914e-66
6397	1.39448	Up	6.75824e-75	9.91172e-74
4076	1.39371	Up	0	0
4753	1.39349	Up	2.4875e-75	3.66896e-74
90381	1.39263	Up	5.0571e-78	7.72272e-77
221935	1.39248	Up	3.69932e-26	2.02942e-25
9488	1.39197	Up	7.78344e-07	1.93091e-06
57189	1.39144	Up	3.02134e-50	2.93432e-49
1147	1.39107	Up	3.1979e-24	1.6543e-23
344787	1.39078	Up	1.15957e-05	2.63985e-05
23279	1.39044	Up	6.24562e-123	1.58917e-121
3321	1.38997	Up	5.14764e-73	7.38249e-72
4863	1.3898	Up	6.69316e-31	4.18138e-30
153562	1.38967	Up	6.49724e-16	2.50954e-15
84312	1.38939	Up	2.42166e-08	6.58085e-08
571	1.38767	Up	2.6593e-29	1.60229e-28
23395	1.3871	Up	6.5701e-77	9.90813e-76
5596	1.3871	Up	6.61128e-12	2.15762e-11
51496	1.38699	Up	2.0212e-50	1.96931e-49
115426	1.38621	Up	2.49614e-25	1.33584e-24
9649	1.38582	Up	9.78854e-43	8.19113e-42
80010	1.38477	Up	1.32539e-28	7.82467e-28
1774	1.38332	Up	3.61932e-18	1.532e-17
25945	1.38286	Up	1.34504e-17	5.56607e-17
9695	1.38282	Up	4.06198e-21	1.90272e-20
400673	1.38262	Up	7.9134e-05	0.000167755
9772	1.38191	Up	5.94652e-88	1.02647e-86
22926	1.38161	Up	2.12978e-24	1.10744e-23
4671	1.38143	Up	6.94788e-21	3.23035e-20
6856	1.38136	Up	2.09558e-62	2.52611e-61
7373	1.38098	Up	1.03729e-29	6.30222e-29
400322	1.38081	Up	1.10544e-58	1.25815e-57
206358	1.38041	Up	3.63984e-24	1.8797e-23
6668	1.38027	Up	6.4649e-36	4.64684e-35
54510	1.37946	Up	1.03173e-100	2.08903e-99
23390	1.3789	Up	2.62902e-26	1.45237e-25
84079	1.37863	Up	9.15074e-68	1.21001e-66
399687	1.3774	Up	6.90858e-61	8.13338e-60
55002	1.37701	Up	5.47788e-35	3.83409e-34
148156	1.37548	Up	1.43231e-17	5.92182e-17
23508	1.37525	Up	2.82902e-68	3.77106e-67
54884	1.37518	Up	3.87574e-24	1.99812e-23
116068	1.3748	Up	1.05687e-13	3.72811e-13
55627	1.37476	Up	2.0098e-151	6.40805e-150
2909	1.37466	Up	4.05124e-167	1.43831e-165
8395	1.37447	Up	5.67274e-08	1.50725e-07
8460	1.37409	Up	3.22548e-12	1.06549e-11
84662	1.37388	Up	1.58285e-35	1.12392e-34
5885	1.37361	Up	3.46036e-231	1.83026e-229
80255	1.3735	Up	8.19166e-10	2.41059e-09
3655	1.37349	Up	6.23194e-202	2.72433e-200
29978	1.37319	Up	3.6336e-61	4.30573e-60
5990	1.37288	Up	1.83408e-06	4.42648e-06
55279	1.37288	Up	1.83408e-06	4.4259e-06
79896	1.37213	Up	2.57652e-08	6.99539e-08
56154	1.37204	Up	4.18516e-23	2.09397e-22
54749	1.3714	Up	5.5386e-12	1.81276e-11
10613	1.3706	Up	2.3326e-51	2.32007e-50
9656	1.37012	Up	2.29604e-150	7.26959e-149
284058	1.37002	Up	5.45556e-70	7.5266e-69
8867	1.37002	Up	8.27636e-07	2.04983e-06
5365	1.37002	Up	6.16188e-05	0.000132044
85027	1.3691	Up	3.30686e-17	1.34937e-16
55295	1.36898	Up	2.16332e-15	8.13408e-15
6560	1.36848	Up	3.0212e-76	4.50745e-75
100127983	1.36786	Up	8.06248e-15	2.97296e-14
27097	1.36779	Up	6.64248e-34	4.53378e-33
353189	1.36608	Up	1.99576e-12	6.65571e-12
10009	1.36601	Up	2.23376e-37	1.66769e-36
8663	1.36549	Up	9.48066e-24	4.83277e-23
387680	1.36333	Up	2.36644e-14	8.56583e-14
9897	1.36324	Up	5.49186e-69	7.38572e-68
253959	1.36293	Up	7.62534e-32	4.88312e-31
79868	1.36262	Up	4.33726e-69	5.84596e-68
114791	1.36225	Up	3.86238e-29	2.31335e-28
157922	1.36219	Up	7.8123e-80	1.2303e-78
79810	1.36199	Up	2.30652e-10	6.9788e-10
7290	1.36197	Up	2.81262e-111	6.3387e-110
8505	1.36164	Up	1.48221e-47	1.36291e-46
8905	1.36163	Up	1.20306e-57	1.35397e-56
50650	1.36156	Up	3.48528e-08	9.38966e-08
58480	1.36109	Up	1.9057e-09	5.48693e-09
53616	1.36101	Up	3.78342e-22	1.83526e-21
139322	1.36075	Up	1.25666e-24	6.58152e-24
54704	1.36048	Up	1.74597e-22	8.55399e-22
10787	1.36045	Up	1.04422e-229	5.38187e-228
785	1.36027	Up	2.9278e-07	7.46747e-07
27154	1.36023	Up	1.47053e-49	1.40932e-48
6606	1.35953	Up	6.4609e-22	3.11242e-21
3911	1.35869	Up	0	0
256764	1.35853	Up	2.48592e-06	5.95217e-06
9107	1.35853	Up	1.23348e-12	4.15404e-12
1982	1.35808	Up	0	0
605	1.35773	Up	5.64474e-27	3.17344e-26
1021	1.35702	Up	2.13692e-35	1.51378e-34
7750	1.35649	Up	2.60606e-165	9.07469e-164
51594	1.35597	Up	5.84288e-65	7.34591e-64
5354	1.35551	Up	7.94262e-99	1.56455e-97
284443	1.35541	Up	2.10316e-37	1.57148e-36
146330	1.35532	Up	1.06599e-23	5.42473e-23
6304	1.35523	Up	1.41368e-44	1.23125e-43
84918	1.35505	Up	1.06636e-33	7.25106e-33
344595	1.35492	Up	0.000427056	0.000848314
5422	1.35449	Up	4.11708e-94	7.70021e-93
200424	1.35438	Up	4.12022e-43	3.47024e-42
64854	1.35306	Up	7.0276e-59	8.03369e-58
827	1.35297	Up	7.39708e-29	4.39705e-28
26586	1.35291	Up	7.79328e-70	1.07029e-68
152503	1.35254	Up	5.78762e-74	8.41338e-73
143425	1.3521	Up	4.31118e-06	1.013e-05
57534	1.3521	Up	1.99804e-78	3.0719e-77
55187	1.35145	Up	5.0478e-50	4.87891e-49
50859	1.35114	Up	1.17214e-09	3.4166e-09
57186	1.35104	Up	3.34358e-31	2.10842e-30
1660	1.35055	Up	0	0
80124	1.34985	Up	6.05822e-19	2.63127e-18
26085	1.34985	Up	8.37138e-05	0.000177091
221527	1.3484	Up	2.5817e-33	1.736e-32
23239	1.34835	Up	4.3162e-93	7.95777e-92
56907	1.348	Up	1.25991e-20	5.80725e-20
84552	1.34749	Up	4.98306e-27	2.8119e-26
56478	1.34735	Up	3.5366e-31	2.22704e-30
5412	1.34735	Up	2.67918e-21	1.26281e-20
55370	1.34515	Up	7.48014e-06	1.72982e-05
57657	1.34438	Up	1.67383e-08	4.58779e-08
790	1.34394	Up	0	0
4041	1.34245	Up	1.98108e-63	2.42843e-62
23139	1.34243	Up	6.7943e-69	9.12377e-68
2889	1.34202	Up	6.10636e-132	1.69391e-130
340385	1.34194	Up	7.20102e-10	2.1277e-09
23358	1.34076	Up	1.44835e-78	2.23246e-77
57205	1.33916	Up	6.502e-05	0.000139037
9677	1.33901	Up	2.14738e-23	1.08306e-22
55888	1.33872	Up	5.95986e-09	1.67556e-08
55276	1.33831	Up	5.41534e-29	3.23175e-28
8609	1.33831	Up	2.901e-05	6.38403e-05
5046	1.3376	Up	1.2985e-05	2.94466e-05
427	1.33729	Up	1.48621e-54	1.58419e-53
29899	1.33647	Up	2.45858e-11	7.80055e-11
23118	1.33585	Up	2.73902e-98	5.36623e-97
8458	1.33581	Up	9.19204e-56	9.99772e-55
4351	1.33561	Up	3.99934e-35	2.81552e-34
7216	1.33533	Up	3.38146e-54	3.57497e-53
6768	1.33515	Up	7.24142e-56	7.88085e-55
55709	1.33494	Up	1.0942e-07	2.85995e-07
790952	1.33398	Up	0	0
84231	1.33369	Up	3.8551e-178	1.4724e-176
4922	1.33342	Up	9.05998e-19	3.90604e-18
84905	1.33287	Up	1.92743e-11	6.15084e-11
84248	1.33232	Up	3.73478e-25	1.98699e-24
23108	1.33138	Up	9.84898e-71	1.3692e-69
23411	1.33073	Up	6.4068e-53	6.60035e-52
4594	1.32938	Up	2.57694e-19	1.1339e-18
124961	1.32938	Up	1.01051e-05	2.3089e-05
401149	1.32938	Up	1.06674e-25	5.78211e-25
25758	1.32938	Up	4.167e-07	1.05377e-06
25851	1.32938	Up	3.30224e-11	1.03937e-10
3134	1.32938	Up	9.22058e-07	2.27622e-06
56474	1.32861	Up	2.32434e-91	4.20421e-90
55751	1.32838	Up	3.46296e-36	2.50498e-35
29979	1.3282	Up	2.23952e-175	8.3945e-174
9859	1.32807	Up	3.95472e-80	6.27155e-79
55425	1.3277	Up	4.13502e-22	2.00154e-21
10075	1.32761	Up	0	0
94005	1.32759	Up	4.09678e-59	4.69809e-58
122786	1.32677	Up	1.06173e-14	3.8976e-14
150726	1.32585	Up	1.63521e-40	1.30745e-39
6670	1.32544	Up	1.56147e-62	1.88981e-61
130271	1.32499	Up	2.85534e-09	8.15131e-09
3635	1.32493	Up	1.13968e-24	5.97402e-24
3796	1.32435	Up	1.61979e-69	2.19792e-68
9844	1.32422	Up	8.33002e-15	3.06849e-14
7597	1.3238	Up	1.47252e-07	3.8251e-07
164284	1.32272	Up	1.5928e-06	3.86628e-06
4756	1.3221	Up	1.85882e-90	3.33558e-89
144245	1.32143	Up	4.64582e-10	1.38444e-09
79709	1.32128	Up	1.46333e-85	2.47415e-84
103	1.3205	Up	0	0
6120	1.32049	Up	3.12952e-32	2.03133e-31
57763	1.32039	Up	4.90228e-09	1.38316e-08
54956	1.31998	Up	1.07706e-08	2.98048e-08
284406	1.31984	Up	3.32784e-12	1.0987e-11
1955	1.31953	Up	8.7924e-05	0.000185565
26235	1.31904	Up	5.21472e-08	1.38799e-07
2921	1.31849	Up	0.000198032	0.00040422
444	1.31844	Up	1.17164e-66	1.51827e-65
159090	1.31821	Up	2.5305e-65	3.19696e-64
122830	1.31744	Up	1.34148e-18	5.75755e-18
80055	1.31742	Up	1.92697e-38	1.48069e-37
64418	1.31721	Up	2.91252e-18	1.23658e-17
6814	1.317	Up	1.00929e-20	4.66749e-20
55030	1.31678	Up	2.18896e-20	1.00005e-19
25831	1.31588	Up	4.49306e-104	9.42348e-103
122809	1.31583	Up	1.53915e-36	1.12322e-35
8322	1.31558	Up	1.05284e-18	4.53052e-18
5253	1.3151	Up	1.71845e-20	7.88072e-20
92017	1.31458	Up	1.29916e-10	3.97595e-10
57212	1.31245	Up	3.7715e-59	4.3278e-58
7109	1.31132	Up	1.76885e-55	1.9147e-54
3675	1.31103	Up	3.60246e-38	2.75182e-37
9925	1.31072	Up	3.61836e-32	2.3436e-31
219988	1.31052	Up	5.23834e-62	6.27701e-61
22869	1.31008	Up	1.9371e-15	7.2956e-15
54206	1.30977	Up	4.73678e-34	3.24159e-33
9877	1.30965	Up	2.4304e-135	6.90021e-134
283149	1.30942	Up	2.01536e-200	8.7891e-199
345778	1.30869	Up	6.78226e-55	7.26779e-54
253512	1.30862	Up	6.9985e-08	1.85029e-07
260293	1.30862	Up	0.00015324	0.000315667
10196	1.30862	Up	2.25438e-27	1.2821e-26
9581	1.30842	Up	5.15768e-51	5.08813e-50
55095	1.30834	Up	1.90432e-169	6.86844e-168
8848	1.30832	Up	2.61934e-90	4.6864e-89
57669	1.30785	Up	5.05428e-45	4.4512e-44
220004	1.3063	Up	0.000346108	0.000693439
55529	1.30584	Up	3.89898e-34	2.6743e-33
340481	1.30577	Up	1.19001e-15	4.53079e-15
55676	1.30571	Up	1.42953e-39	1.12028e-38
4052	1.30538	Up	4.2636e-50	4.12975e-49
55969	1.30472	Up	6.21928e-11	1.93202e-10
100128640	1.30443	Up	2.36076e-05	5.23389e-05
56924	1.30412	Up	1.15605e-18	4.97226e-18
272	1.30403	Up	5.45962e-08	1.45126e-07
5522	1.30385	Up	1.36026e-10	4.15592e-10
10000	1.30339	Up	1.44812e-24	7.57547e-24
699	1.30266	Up	7.91892e-213	3.77074e-211
51164	1.3022	Up	6.88864e-65	8.6487e-64
57448	1.3018	Up	7.82722e-94	1.45942e-92
5326	1.30167	Up	1.89435e-62	2.28658e-61
79634	1.30164	Up	3.69836e-06	8.75351e-06
117608	1.30164	Up	3.69836e-06	8.75237e-06
137492	1.30006	Up	4.18012e-24	2.15259e-23
261734	1.29963	Up	7.51764e-15	2.77431e-14
283638	1.29938	Up	3.98516e-75	5.86841e-74
7405	1.29915	Up	3.29462e-21	1.54887e-20
23113	1.2989	Up	1.6359e-14	5.95715e-14
153241	1.29875	Up	4.24512e-23	2.12279e-22
9061	1.29835	Up	8.9801e-76	1.3332e-74
23467	1.29821	Up	1.19222e-21	5.68893e-21
30000	1.29818	Up	1.67539e-99	3.34009e-98
147804	1.29813	Up	3.56088e-14	1.28025e-13
9712	1.29804	Up	2.69114e-37	2.00504e-36
84928	1.29781	Up	2.83956e-43	2.39829e-42
8439	1.29721	Up	4.30744e-25	2.28696e-24
7781	1.29715	Up	7.44248e-17	2.99117e-16
140809	1.29696	Up	4.563e-37	3.37748e-36
5127	1.296	Up	1.37964e-232	7.34e-231
2932	1.29598	Up	2.3598e-66	3.03198e-65
1604	1.29585	Up	4.36934e-24	2.24812e-23
50937	1.29568	Up	9.72934e-33	6.4162e-32
9703	1.29536	Up	1.57353e-171	5.74386e-170
23370	1.29535	Up	1.58024e-54	1.68244e-53
6307	1.29458	Up	1.54788e-167	5.50619e-166
10982	1.29418	Up	1.05544e-39	8.28907e-39
23259	1.29331	Up	5.83926e-27	3.28178e-26
140730	1.29286	Up	1.25022e-51	1.24829e-50
163404	1.29254	Up	1.00939e-06	2.48506e-06
10479	1.29239	Up	2.73256e-26	1.50911e-25
171392	1.29202	Up	2.15532e-16	8.48564e-16
2581	1.29191	Up	1.03425e-13	3.65047e-13
23193	1.29189	Up	0	0
2645	1.29141	Up	9.17508e-05	0.000193147
152185	1.2907	Up	3.71758e-14	1.33447e-13
1633	1.29052	Up	6.14636e-15	2.27612e-14
2899	1.29021	Up	2.2355e-06	5.36532e-06
4133	1.29021	Up	1.81706e-11	5.80167e-11
5754	1.28944	Up	4.23546e-183	1.68139e-181
80208	1.28847	Up	3.49826e-45	3.08834e-44
23294	1.28814	Up	4.06632e-69	5.49301e-68
1665	1.28782	Up	2.09198e-255	1.20103e-253
6400	1.28756	Up	2.37184e-33	1.59607e-32
1843	1.28756	Up	3.26806e-09	9.31048e-09
2900	1.28756	Up	0.000206448	0.000420263
89781	1.28706	Up	2.496e-54	2.64964e-53
10935	1.2867	Up	3.73064e-200	1.6153e-198
1903	1.28621	Up	3.10112e-11	9.77084e-11
9354	1.28549	Up	8.75098e-65	1.09717e-63
163175	1.28508	Up	1.04561e-22	5.15335e-22
201475	1.28461	Up	3.7403e-59	4.29472e-58
22990	1.28456	Up	7.3354e-80	1.1562e-78
51454	1.28435	Up	2.17954e-42	1.80471e-41
158696	1.28387	Up	7.0997e-05	0.000151159
130888	1.28358	Up	2.42292e-11	7.69145e-11
116987	1.28328	Up	5.04208e-26	2.75688e-25
23670	1.28324	Up	6.08266e-56	6.62772e-55
3572	1.28315	Up	2.34772e-13	8.16884e-13
348110	1.28284	Up	0.00046665	0.000921014
152404	1.28284	Up	0.00046665	0.000921115
9726	1.28246	Up	6.04402e-40	4.76949e-39
9654	1.28232	Up	3.94132e-71	5.5045e-70
351	1.28224	Up	0	0
51100	1.28208	Up	2.35024e-44	2.0362e-43
10106	1.28192	Up	7.34494e-140	2.14922e-138
145567	1.2817	Up	8.41686e-24	4.29411e-23
647979	1.28164	Up	1.33622e-268	8.2455e-267
11166	1.28102	Up	1.98927e-09	5.72121e-09
474170	1.28102	Up	2.45812e-05	5.43645e-05
1831	1.28102	Up	1.82162e-23	9.20807e-23
54434	1.28086	Up	1.20193e-32	7.89191e-32
23523	1.2808	Up	9.4643e-117	2.26818e-115
10446	1.28005	Up	1.3508e-06	3.29783e-06
27005	1.27991	Up	8.9829e-29	5.32227e-28
64645	1.2798	Up	3.9064e-55	4.20343e-54
57692	1.27972	Up	3.99772e-13	1.37439e-12
10413	1.27954	Up	8.47862e-110	1.89666e-108
54583	1.27946	Up	2.37058e-14	8.57911e-14
5980	1.27875	Up	8.5258e-15	3.13997e-14
55916	1.2786	Up	5.08438e-16	1.9718e-15
6558	1.27749	Up	1.10449e-15	4.21403e-15
5965	1.27732	Up	8.6607e-22	4.15119e-21
143684	1.27637	Up	1.43347e-16	5.68809e-16
6480	1.27469	Up	1.75192e-99	3.48883e-98
23163	1.27454	Up	6.87222e-63	8.36189e-62
8790	1.2741	Up	0.00035969	0.000718904
150737	1.2741	Up	0.00035969	0.000718984
10112	1.27372	Up	2.4832e-82	4.02234e-81
8776	1.27364	Up	7.45602e-09	2.08328e-08
81606	1.27353	Up	2.00202e-25	1.07458e-24
5463	1.27335	Up	1.53997e-10	4.69392e-10
10420	1.27335	Up	1.14234e-19	5.09573e-19
399979	1.27326	Up	4.07952e-50	3.95567e-49
23102	1.27326	Up	7.2539e-26	3.94722e-25
26999	1.27294	Up	5.95342e-113	1.36545e-111
84302	1.27254	Up	1.56839e-25	8.44828e-25
57661	1.27251	Up	1.67205e-65	2.1198e-64
64145	1.27238	Up	4.08076e-37	3.02547e-36
84451	1.27223	Up	3.00324e-34	2.0646e-33
23127	1.27205	Up	4.61552e-08	1.23339e-07
478	1.27183	Up	1.51924e-80	2.41138e-79
607	1.27176	Up	7.87996e-103	1.63755e-101
54919	1.27144	Up	4.08638e-88	7.06722e-87
55602	1.27122	Up	1.14817e-15	4.37517e-15
54970	1.27122	Up	1.63624e-08	4.48747e-08
3631	1.27111	Up	5.5813e-39	4.31979e-38
4644	1.27008	Up	3.08958e-46	2.78723e-45
347240	1.26972	Up	1.5365e-11	4.91973e-11
64114	1.26912	Up	1.49559e-35	1.06237e-34
25	1.26888	Up	1.11488e-159	3.73867e-158
4905	1.26881	Up	3.0375e-32	1.97231e-31
115704	1.26858	Up	1.7107e-28	1.00504e-27
2475	1.26854	Up	2.15596e-147	6.68606e-146
58526	1.2685	Up	1.00874e-163	3.47258e-162
22883	1.26839	Up	1.87088e-206	8.50666e-205
55689	1.26782	Up	1.89848e-74	2.77536e-73
23164	1.26707	Up	1.47077e-99	2.9354e-98
57157	1.26684	Up	3.62218e-26	1.98831e-25
168374	1.26683	Up	1.10911e-31	7.07507e-31
200558	1.26677	Up	6.34236e-07	1.58249e-06
6571	1.26665	Up	1.52466e-15	5.77461e-15
26286	1.26656	Up	1.54324e-18	6.5985e-18
164	1.26574	Up	4.92632e-87	8.43144e-86
10483	1.2652	Up	1.24365e-56	1.37659e-55
7709	1.26464	Up	2.78826e-24	1.44445e-23
57536	1.26453	Up	3.29072e-05	7.20582e-05
4122	1.26333	Up	3.75928e-26	2.06107e-25
11163	1.26231	Up	1.22727e-33	8.33279e-33
9943	1.26196	Up	4.72714e-73	6.79016e-72
3710	1.2619	Up	4.70036e-89	8.247e-88
85015	1.26179	Up	9.45624e-17	3.78792e-16
58500	1.26171	Up	2.74998e-09	7.85795e-09
9771	1.26132	Up	1.24653e-10	3.81681e-10
9903	1.26118	Up	9.06782e-31	5.64545e-30
60487	1.26061	Up	1.22124e-14	4.47047e-14
26523	1.26021	Up	1.28389e-53	1.34638e-52
23176	1.25959	Up	3.85722e-37	2.86324e-36
10735	1.25929	Up	1.58259e-143	4.76143e-142
9842	1.25899	Up	2.6535e-14	9.58387e-14
8780	1.25899	Up	1.3517e-23	6.85561e-23
1555	1.25899	Up	2.1428e-09	6.15398e-09
8450	1.2583	Up	6.3991e-63	7.79667e-62
9792	1.25709	Up	1.24627e-12	4.19555e-12
51397	1.25585	Up	1.0439e-21	4.99562e-21
64328	1.25565	Up	3.95368e-77	5.99229e-76
11120	1.25383	Up	9.78876e-14	3.45838e-13
23038	1.25314	Up	1.98999e-37	1.48876e-36
8324	1.25298	Up	0	0
80824	1.25281	Up	8.83192e-83	1.43832e-81
23247	1.25254	Up	2.4292e-24	1.25988e-23
23262	1.25233	Up	4.97616e-33	3.31051e-32
51043	1.25176	Up	2.54414e-36	1.84845e-35
2630	1.25138	Up	0.00048252	0.000951302
23196	1.251	Up	6.55864e-80	1.03467e-78
56243	1.25078	Up	1.14397e-34	7.94256e-34
79957	1.25072	Up	1.86675e-06	4.50352e-06
55240	1.2506	Up	6.97738e-44	5.96249e-43
9912	1.25048	Up	1.13412e-23	5.75852e-23
23389	1.25048	Up	9.5703e-46	8.52772e-45
246175	1.24995	Up	1.03076e-17	4.29393e-17
10472	1.24995	Up	2.16922e-15	8.15458e-15
22847	1.24995	Up	2.79162e-29	1.68034e-28
30001	1.24977	Up	3.2127e-24	1.66148e-23
403341	1.24921	Up	6.7704e-23	3.36425e-22
414152	1.24901	Up	1.5265e-05	3.44107e-05
83737	1.24869	Up	5.67352e-36	4.08286e-35
203447	1.24725	Up	1.74504e-17	7.19511e-17
57222	1.247	Up	3.29896e-143	9.89252e-142
6305	1.24686	Up	8.71484e-123	2.20817e-121
5911	1.24686	Up	1.07944e-30	6.71347e-30
[truncated: 2,256 more rows]
