# Supplementary material for: Integrated analysis of mRNA, microRNA and protein in systemic lupus erythematosus-specific induced pluripotent stem cells from urine
Source: BMC Genomics. 2016 Jul 11;17:488. doi: 10.1186/s12864-016-2809-9 (PMC4940874; doi:10.1186/s12864-016-2809-9)
Supplement: Additional file 3: — Table S3. Up-regulation of differentially expressed proteins. (XLSX 11 kb) [file 12864_2016_2809_MOESM3_ESM.xlsx]

## Sheet: Sheet1
Table S3 Up-regulation of differentially expressed proteins
Accession	Desription	SLE-iPSCs-VS-NC-iPSCs
IPI00218493	HPRT1 Hypoxanthine-guanine phosphoribosyltransferase	1.98
IPI00873466	HPRT1 25 kDa protein	1.98
IPI00873467	RPL37A 60S ribosomal protein L37a	1.98
IPI00873468	RPL37A Uncharacterized protein	1.98
IPI00873469	MT1G Isoform 1 of Metallothionein-1G	1.98
IPI00873470	MT1X Metallothionein-1X	1.98
IPI00873471	MT1JP;MT1L;MT1E Isoform 1 of Metallothionein-1E	1.98
IPI00873472	LOC100505584 hypothetical protein LOC100505584	1.928
IPI00873473	MT1G Isoform 2 of Metallothionein-1G	1.928
IPI00873474	MT2A Metallothionein-2	1.928
IPI00873475	MT1M Metallothionein-1M	1.928
IPI00873476	TOMM40 Isoform 1 of Mitochondrial import receptor subunit TOM40 homolog	1.922
IPI00873477	AK4;LOC100507855 Adenylate kinase isoenzyme 4, mitochondrial	1.922
IPI00873478	AK3;AK4 Uncharacterized protein	1.818
IPI00873479	ALDH9A1 4-trimethylaminobutyraldehyde dehydrogenase	1.814
IPI00873480	ALDH9A1 cDNA FLJ61765, highly similar to 4-trimethylaminobutyraldehyde dehydrogenase	1.814
IPI00873481	APRT Adenine phosphoribosyltransferase	1.813
IPI00873482	APRT adenine phosphoribosyltransferase isoform b	1.786
IPI00873483	APRT Adenine phosphoribosyltransferase (Fragment)	1.776
IPI00873484	ATP5O ATP synthase subunit O, mitochondrial	1.748
IPI00873485	RPL15 60S ribosomal protein L15	1.748
IPI00873486	RPL15 Ribosomal protein L15	1.725
IPI00873487	RPL15 Ribosomal protein L15	1.725
IPI00873488	PSMB2 Proteasome subunit beta type-2	1.725
IPI00873489	PSMB2 proteasome subunit beta type-2 isoform 3	1.682
IPI00873490	PSMB2 proteasome subunit beta type-2 isoform 2	1.682
IPI00873491	CTSD Cathepsin D	1.667
IPI00873492	RPS9 40S ribosomal protein S9	1.667
IPI00873493	PGM1 Isoform 2 of Phosphoglucomutase-1	1.667
IPI00873494	PGM1 phosphoglucomutase-1 isoform 3	1.667
IPI00873495	PGM1 Uncharacterized protein	1.653
IPI00873496	PGM1 Isoform 1 of Phosphoglucomutase-1	1.653
IPI00873497	RPS5 40S ribosomal protein S5	1.653
IPI00873498	TRIP12 Uncharacterized protein	1.652
IPI00873499	TRIP12 Probable E3 ubiquitin-protein ligase TRIP12	1.638
IPI00873500	TRIP12 Uncharacterized protein	1.628
IPI00873501	RPL18A 60S ribosomal protein L18a	1.628
IPI00873502	RPL18A cDNA FLJ51501, highly similar to 60S ribosomal protein L18a	1.628
IPI00873503	RBP1 retinol-binding protein 1 isoform a	1.615
IPI00873504	RBP1 retinol-binding protein 1 isoform b	1.615
IPI00873505	RBP1 retinol-binding protein 1 isoform c	1.615
IPI00873506	RBP1 17 kDa protein	1.573
IPI00873507	USP9X Isoform 2 of Probable ubiquitin carboxyl-terminal hydrolase FAF-X	1.573
IPI00873508	USP9X Isoform 1 of Probable ubiquitin carboxyl-terminal hydrolase FAF-X	1.559
IPI00873509	PSMD12 26S proteasome non-ATPase regulatory subunit 12	1.557
IPI00873510	RPS8;SNORD55 40S ribosomal protein S8	1.556
IPI00873511	RPL27A 60S ribosomal protein L27a	1.556
IPI00873512	RPL27A Uncharacterized protein	1.538
IPI00873513	CRABP1 Cellular retinoic acid-binding protein 1	1.531
IPI00873514	LDHA Isoform 1 of L-lactate dehydrogenase A chain	1.531
IPI00873515	LDHA L-lactate dehydrogenase A chain isoform 3	1.505
IPI00873516	ASNS Asparagine synthetase [glutamine-hydrolyzing]	1.501
IPI00873517	ASNS asparagine synthetase [glutamine-hydrolyzing] isoform b	1.501
IPI00873518	RPS18;RPS18P9 40S ribosomal protein S18	1.501
IPI00873519	MIF Macrophage migration inhibitory factor	1.501
