# Supplementary material for: Integrated analysis of mRNA, microRNA and protein in systemic lupus erythematosus-specific induced pluripotent stem cells from urine
Source: BMC Genomics. 2016 Jul 11;17:488. doi: 10.1186/s12864-016-2809-9 (PMC4940874; doi:10.1186/s12864-016-2809-9)
Supplement: Additional file 4: — Table S4. Down-regulation of differentially expressed proteins. (XLSX 15 kb) [file 12864_2016_2809_MOESM4_ESM.xlsx]

## Sheet: Sheet1
Table S4 Down-regulation of differentially expressed proteins
Accession	Desription	SLE-iPSCs-VS-NC-iPSCs
IPI00298696	TCOF1 Isoform 2 of Treacle protein	0.516
IPI00969501	TCOF1 Isoform 8 of Treacle protein	0.516
IPI00815713	TCOF1 Uncharacterized protein	0.516
IPI00815731	TCOF1 Isoform 1 of Treacle protein	0.516
IPI00815944	TCOF1 Isoform 3 of Treacle protein	0.516
IPI00009865	KRT10 Keratin, type I cytoskeletal 10	0.47
IPI00034205	AIF1L Isoform 1 of Allograft inflammatory factor 1-like	0.517
IPI00922286	AIF1L Uncharacterized protein	0.517
IPI00553214	AIF1L Isoform 2 of Allograft inflammatory factor 1-like	0.517
IPI00549277	AIF1L Isoform 3 of Allograft inflammatory factor 1-like	0.517
IPI00217469	HIST1H1A Histone H1.1	0.405
IPI00844508	CGN cingulin	0.597
IPI00217468	HIST1H1B Histone H1.5	0.567
IPI00009841	EWSR1 RNA-binding protein EWS isoform 1	0.645
IPI00879259	EWSR1 RNA-binding protein EWS isoform 3	0.645
IPI00879242	EWSR1 Uncharacterized protein	0.645
IPI00878484	EWSR1 Protein	0.645
IPI00953325	EWSR1 Uncharacterized protein	0.645
IPI00872855	EWSR1 Isoform EWS of RNA-binding protein EWS	0.645
IPI00065554	EWSR1 RNA-binding protein EWS isoform 4	0.645
IPI00293254	EWSR1 Isoform EWS-B of RNA-binding protein EWS	0.645
IPI00019359	KRT9 Keratin, type I cytoskeletal 9	0.322
IPI00719622	RPS28 40S ribosomal protein S28	0.642
IPI00008529	RPLP2 60S acidic ribosomal protein P2	0.635
IPI00412771	CD2AP CD2-associated protein	0.561
IPI00029601	CTTN Src substrate cortactin	0.61
IPI00062884	CTTN src substrate cortactin isoform b	0.61
IPI00002535	FKBP2 Peptidyl-prolyl cis-trans isomerase FKBP2	0.581
IPI00215743	RRBP1 Isoform 3 of Ribosome-binding protein 1	0.611
IPI00744135	RRBP1 Isoform 2 of Ribosome-binding protein 1	0.611
IPI00856098	- p180/ribosome receptor	0.611
IPI00220967	RRBP1 Isoform 1 of Ribosome-binding protein 1	0.611
IPI00328753	KTN1 Isoform 1 of Kinectin	0.555
IPI00909030	KTN1 cDNA FLJ61494, highly similar to Kinectin	0.555
IPI00337736	KTN1 Isoform 2 of Kinectin	0.555
IPI00783726	KTN1 kinectin isoform b	0.555
IPI00335168	MYL6 Isoform Non-muscle of Myosin light polypeptide 6	0.632
IPI00796366	MYL6 cDNA FLJ56329, highly similar to Myosin light polypeptide 6	0.632
IPI01022933	MYL6 Uncharacterized protein	0.632
IPI01021801	MYL6 18 kDa protein	0.632
IPI01022653	MYL6 17 kDa protein	0.632
IPI01022268	MYL6 Uncharacterized protein	0.632
IPI00789605	MYL6 Isoform Smooth muscle of Myosin light polypeptide 6	0.632
IPI01022179	MYL6 17 kDa protein	0.632
IPI00440688	POLDIP3 cDNA FLJ54030, highly similar to Polymerase delta-interacting protein 3	0.506
IPI00878135	POLDIP3 Uncharacterized protein	0.506
IPI00440689	POLDIP3 Isoform 2 of Polymerase delta-interacting protein 3	0.506
IPI00877685	POLDIP3 POLDIP3 protein	0.506
IPI00002135	TACC3 Transforming acidic coiled-coil-containing protein 3	0.601
IPI00304589	TNKS1BP1 Isoform 1 of 182 kDa tankyrase-1-binding protein	0.655
IPI00419919	RPL29;RPL29P4 Ribosomal protein L29	0.536
IPI00024911	ERP29 Endoplasmic reticulum resident protein 29	0.653
IPI00031812	YBX1 Nuclease-sensitive element-binding protein 1	0.599
IPI00643351	YBX1 Protein	0.599
IPI00020928	TFAM Transcription factor A, mitochondrial	0.664
IPI00006863	SPAG7 Sperm-associated antigen 7	0.616
IPI00418471	VIM Vimentin	0.45
IPI00029723	FSTL1;MIR198 Follistatin-related protein 1	0.528
IPI01015631	FSTL1;MIR198 cDNA FLJ50214, highly similar to Follistatin-related protein 1	0.528
IPI00908368	FSTL1;MIR198 cDNA FLJ52277, highly similar to Follistatin-related protein 1	0.528
IPI00018878	DPPA4 Developmental pluripotency-associated protein 4	0.647
IPI00007334	ACIN1 Isoform 1 of Apoptotic chromatin condensation inducer in the nucleus	0.664
IPI00946415	ACIN1 apoptotic chromatin condensation inducer in the nucleus isoform 2	0.664
IPI00911038	ACIN1 apoptotic chromatin condensation inducer in the nucleus isoform 3	0.664
IPI00000861	LASP1 Isoform 1 of LIM and SH3 domain protein 1	0.627
IPI00883946	LASP1 Uncharacterized protein	0.627
IPI00386803	LASP1 Isoform 2 of LIM and SH3 domain protein 1	0.627
IPI00025318	SH3BGRL SH3 domain-binding glutamic acid-rich-like protein	0.637
IPI00014938	SARNP SAP domain-containing ribonucleoprotein	0.602
IPI01015600	SARNP CIP29 protein	0.602
IPI00844412	- Similar to Nuclear protein Hcc-1	0.602
IPI01021243	- Protein	0.602
IPI00020956	HDGF Hepatoma-derived growth factor	0.645
IPI00033494	MYL12B Myosin regulatory light chain 12B	0.644
IPI00719669	MYL12B Similar to Myosin regulatory light chain MRCL2	0.644
IPI00220573	MYL12A Myosin regulatory light chain 12A	0.644
IPI00014253	RRS1 Ribosome biogenesis regulatory protein homolog	0.589
IPI00106567	WDR33 Isoform 1 of WD repeat-containing protein 33	0.593
IPI00010800	NES Nestin	0.517
IPI00307829	CGNL1 Isoform 1 of Cingulin-like protein 1	0.572
IPI00025849	ANP32A;ANP32AP1 Acidic leucine-rich nuclear phosphoprotein 32 family member A	0.556
IPI00010779	TPM4 Isoform 1 of Tropomyosin alpha-4 chain	0.543
IPI00021417	SART1 U4/U6.U5 tri-snRNP-associated protein 1	0.61
IPI00216654	NOLC1 Isoform Beta of Nucleolar and coiled-body phosphoprotein 1	0.649
IPI00908873	NOLC1 Isoform 3 of Nucleolar and coiled-body phosphoprotein 1	0.649
IPI00292387	NOLC1 Isoform Alpha of Nucleolar and coiled-body phosphoprotein 1	0.649
IPI00029778	TP53BP1 Isoform 1 of Tumor suppressor p53-binding protein 1	0.631
IPI00657708	TP53BP1 tumor suppressor p53-binding protein 1 isoform 2	0.631
IPI00742743	TP53BP1 Isoform 2 of Tumor suppressor p53-binding protein 1	0.631
IPI00107113	UTP14A Isoform 1 of U3 small nucleolar RNA-associated protein 14 homolog A	0.624
IPI00872922	UTP14A Uncharacterized protein	0.624
IPI00607550	UTP14A U3 small nucleolar RNA-associated protein 14 homolog A isoform 2	0.624
IPI00216138	TAGLN Transgelin	0.501
IPI00981034	TAGLN Protein	0.501
IPI00470779	TXLNA Alpha-taxilin	0.61
IPI00759644	FKBP1A peptidyl-prolyl cis-trans isomerase FKBP1A isoform b	0.648
IPI01018111	FKBP1A FK506 binding protein12	0.648
IPI00021266	RPL23A;SNORD4A 60S ribosomal protein L23a	0.551
IPI00793523	RPL23A;SNORD4A Uncharacterized protein	0.551
IPI00789159	RPL23A;SNORD4A Uncharacterized protein	0.551
IPI00794894	RPL23A;SNORD4A Protein	0.551
IPI00007764	HN1 Isoform 1 of Hematological and neurological expressed 1 protein	0.549
IPI01016073	HN1 Uncharacterized protein	0.549
IPI00917313	HN1 Uncharacterized protein	0.549
IPI00447316	HN1 Isoform 3 of Hematological and neurological expressed 1 protein	0.549
IPI00384857	HN1 Isoform 2 of Hematological and neurological expressed 1 protein	0.549
IPI00003419	C11orf58 Small acidic protein	0.632
IPI00982700	C11orf58 Uncharacterized protein	0.632
IPI00383552	ENSA Isoform 1 of Alpha-endosulfine	0.546
IPI00470835	ENSA Uncharacterized protein	0.546
IPI00644717	ENSA Isoform 3 of Alpha-endosulfine	0.546
IPI00083708	PRRC2C Isoform 7 of Protein PRRC2C	0.584
IPI00739117	PRRC2C Isoform 4 of Protein PRRC2C	0.584
IPI00941219	PRRC2C Uncharacterized protein	0.584
IPI00148247	PRRC2C Isoform 6 of Protein PRRC2C	0.584
IPI00902898	PRRC2C Isoform 1 of Protein PRRC2C	0.584
IPI01014089	PRRC2C Isoform 3 of Protein PRRC2C	0.584
IPI01014173	PRRC2C Isoform 2 of Protein PRRC2C	0.584
IPI00012079	EIF4B Eukaryotic translation initiation factor 4B	0.569
IPI01022506	EIF4B cDNA FLJ54492, highly similar to Eukaryotic translation initiation factor 4B	0.569
IPI00798302	EIF4B cDNA FLJ59405, highly similar to Eukaryotic translation initiation factor 4B	0.569
IPI00908588	EIF4B cDNA FLJ59206, highly similar to Eukaryotic translation initiation factor 4B	0.569
IPI00554761	HMGN1P38;HMGN1 Non-histone chromosomal protein HMG-14	0.61
IPI01026121	HMGN1P38;HMGN1 High-mobility group nucleosome binding domain 1	0.61
IPI00658199	HMGN1P38;HMGN1 Uncharacterized protein	0.61
IPI00658097	HMGN1P38;HMGN1 Uncharacterized protein	0.61
IPI00749279	HMGN1P37 HCG17955, isoform CRA_a	0.61
IPI00788131	HMGN1P38;HMGN1 Non-histone chromosomal protein HMG-14	0.61
IPI00001871	PAWR PRKC apoptosis WT1 regulator protein	0.665
IPI00000858	RDBP cDNA FLJ56180, highly similar to Negative elongation factor E	0.483
IPI00922214	RDBP cDNA FLJ56553, highly similar to Negative elongation factor E	0.483
IPI00941607	RDBP Negative elongation factor E	0.483
IPI00220709	TPM2 Isoform 2 of Tropomyosin beta chain	0.533
IPI00646748	TPM2 Uncharacterized protein	0.533
IPI00219037	H2AFX Histone H2A.x	0.318
IPI00220327	KRT1 Keratin, type II cytoskeletal 1	0.377
IPI00440727	BRD4 Isoform 1 of Bromodomain-containing protein 4	0.592
IPI00385149	MIR1244-3;MIR1244-2;MIR1244-1 Putative uncharacterized protein	0.645
IPI00916480	PTMA;MIR1244-3;MIR1244-2;MIR1244-1 Uncharacterized protein	0.645
IPI00748244	SPAG9 Isoform 7 of C-Jun-amino-terminal kinase-interacting protein 4	0.645
IPI00916962	PTMA;MIR1244-3;MIR1244-2;MIR1244-1 Uncharacterized protein	0.645
IPI00917401	MIR1244-3;MIR1244-2;MIR1244-1;PTMA Uncharacterized protein	0.645
IPI00916955	MIR1244-3;MIR1244-2;MIR1244-1 Uncharacterized protein	0.645
IPI00479214	PTMAP5 Novel protein similar to prothymosin, alpha	0.645
IPI00917228	PTMA Protein	0.645
IPI00973572	PTMA Uncharacterized protein	0.645
IPI00827535	PTMA Isoform 1 of Prothymosin alpha	0.645
IPI00455510	PTMA;MIR1244-3;MIR1244-2;MIR1244-1 Isoform 2 of Prothymosin alpha	0.645
IPI00940842	LOC728026 hypothetical protein LOC728026	0.645
IPI00641181	MARCKSL1 MARCKS-related protein	0.49
IPI00015262	CNN2 Calponin-2	0.647
IPI00910593	CNN2 cDNA FLJ52765, highly similar to Calponin-2	0.647
