# Supplementary material for: Integrated analysis of mRNA, microRNA and protein in systemic lupus erythematosus-specific induced pluripotent stem cells from urine
Source: BMC Genomics. 2016 Jul 11;17:488. doi: 10.1186/s12864-016-2809-9 (PMC4940874; doi:10.1186/s12864-016-2809-9)
Supplement: Additional file 5: — Table S5. KEGG analysis of differentially expressed mRNA. (XLSX 28 kb) [file 12864_2016_2809_MOESM5_ESM.xlsx]

## Sheet: Sheet1
Table S5 KEGG analysis of differentially expressed mRNA
KEGG ID	KEGGdescription	KEGGclass	KEGGsubclass	Oddsratio	p-value	qvalue	Gene_numbers
3010	Ribosome	Genetic Information Processing	Translation	4.70935	2.21e-14	5.01e-12	45
3040	Spliceosome	Genetic Information Processing	Transcription	2.99788	3.24e-06	0.000366444	28
3013	RNA transport	Genetic Information Processing	Translation	2.62618	1.44e-05	0.00108654	30
4510	Focal adhesion	Cellular Processes	Cell communication	2.08445	0.000424465	0.0236766	31
4919	Thyroid hormone signaling pathway	Organismal Systems	Endocrine system	2.45625	0.000523087	0.0236766	21
4120	Ubiquitin mediated proteolysis	Genetic Information Processing	Folding, sorting and degradation	2.13353	0.00244443	0.0883632	21
310	Lysine degradation	Metabolism	Amino acid metabolism	3.00208	0.0027331	0.0883632	11
4810	Regulation of actin cytoskeleton	Cellular Processes	Cell motility	1.7561	0.00746114	0.183049	27
5205	Proteoglycans in cancer	Human Diseases	Cancers	1.73211	0.00769943	0.183049	28
4012	ErbB signaling pathway	Environmental Information Processing	Signal transduction	2.2398	0.00808819	0.183049	14
5200	Pathways in cancer	Human Diseases	Cancers	1.5749	0.00995277	0.20477	37
5010	Alzheimer's disease	Human Diseases	Neurodegenerative diseases	1.80428	0.0127478	0.240419	21
4110	Cell cycle	Cellular Processes	Cell growth and death	1.90822	0.0148068	0.25777	17
100	Steroid biosynthesis	Metabolism	Lipid metabolism	3.47969	0.0236408	0.370267	5
5220	Chronic myeloid leukemia	Human Diseases	Cancers	2.09735	0.0255853	0.370267	11
4260	Cardiac muscle contraction	Organismal Systems	Circulatory system	2.069	0.0276442	0.370267	11
5016	Huntington's disease	Human Diseases	Neurodegenerative diseases	1.65138	0.0278131	0.370267	21
4141	Protein processing in endoplasmic reticulum	Genetic Information Processing	Folding, sorting and degradation	1.65699	0.030244	0.38026	20
4330	Notch signaling pathway	Environmental Information Processing	Signal transduction	2.31979	0.0333156	0.396834	8
3020	RNA polymerase	Genetic Information Processing	Transcription	2.69395	0.0357428	0.404458	6
240	Pyrimidine metabolism	Metabolism	Nucleotide metabolism	1.73984	0.0522792	0.529537	13
4520	Adherens junction	Cellular Processes	Cell communication	1.90668	0.0523519	0.529537	10
3050	Proteasome	Genetic Information Processing	Folding, sorting and degradation	2.21435	0.0538157	0.529537	7
5222	Small cell lung cancer	Human Diseases	Cancers	1.78031	0.0621712	0.568304	11
5211	Renal cell carcinoma	Human Diseases	Cancers	1.89801	0.0646947	0.568304	9
4910	Insulin signaling pathway	Organismal Systems	Endocrine system	1.57943	0.0655365	0.568304	16
600	Sphingolipid metabolism	Metabolism	Lipid metabolism	2.07301	0.0692841	0.568304	7
4114	Oocyte meiosis	Cellular Processes	Cell growth and death	1.64494	0.0718217	0.568304	13
5215	Prostate cancer	Human Diseases	Cancers	1.72029	0.0738916	0.568304	11
5216	Thyroid cancer	Human Diseases	Cancers	2.39978	0.0753333	0.568304	5
4360	Axon guidance	Organismal Systems	Development	1.53435	0.0945897	0.682031	14
61	Fatty acid biosynthesis	Metabolism	Lipid metabolism	4.63958	0.0964361	0.682031	2
4066	HIF-1 signaling pathway	Environmental Information Processing	Signal transduction	1.57571	0.100813	0.691382	12
5412	Arrhythmogenic right ventricular cardiomyopathy (ARVC)	Human Diseases	Cardiovascular diseases	1.69282	0.105833	0.704463	9
190	Oxidative phosphorylation	Metabolism	Energy metabolism	1.50786	0.113746	0.720555	13
4320	Dorso-ventral axis formation	Organismal Systems	Development	2.31979	0.115619	0.720555	4
4512	ECM-receptor interaction	Environmental Information Processing	Signaling molecules and interaction	1.59986	0.117802	0.720555	10
5020	Prion diseases	Human Diseases	Neurodegenerative diseases	1.93316	0.138967	0.827644	5
4310	Wnt signaling pathway	Environmental Information Processing	Signal transduction	1.40189	0.151207	0.86868	14
1212	Fatty acid metabolism	Metabolism	Overview	1.73984	0.153534	0.86868	6
5219	Bladder cancer	Human Diseases	Cancers	1.83141	0.160428	0.879152	5
510	N-Glycan biosynthesis	Metabolism	Glycan biosynthesis and metabolism	1.70434	0.163154	0.879152	6
5012	Parkinson's disease	Human Diseases	Neurodegenerative diseases	1.39187	0.167248	0.880253	13
5131	Shigellosis	Human Diseases	Infectious diseases	1.59723	0.17188	0.88407	7
230	Purine metabolism	Metabolism	Nucleotide metabolism	1.3256	0.177975	0.89508	16
20	Citrate cycle (TCA cycle)	Metabolism	Carbohydrate metabolism	1.85583	0.192452	0.946845	4
5100	Bacterial invasion of epithelial cells	Human Diseases	Infectious diseases	1.46513	0.20319	0.963033	8
514	Other types of O-glycan biosynthesis	Metabolism	Glycan biosynthesis and metabolism	1.79597	0.206545	0.963033	4
1040	Biosynthesis of unsaturated fatty acids	Metabolism	Lipid metabolism	1.98839	0.216219	0.963033	3
5169	Epstein-Barr virus infection	Human Diseases	Infectious diseases	1.25269	0.21772	0.963033	18
4015	Rap1 signaling pathway	Environmental Information Processing	Signal transduction	1.24158	0.220279	0.963033	19
4390	Hippo signaling pathway	Environmental Information Processing	Signal transduction	1.27361	0.235056	0.963033	14
4660	T cell receptor signaling pathway	Organismal Systems	Immune system	1.33834	0.237436	0.963033	10
4350	TGF-beta signaling pathway	Environmental Information Processing	Signal transduction	1.39187	0.239433	0.963033	8
5221	Acute myeloid leukemia	Human Diseases	Cancers	1.46513	0.248021	0.963033	6
4670	Leukocyte transendothelial migration	Organismal Systems	Immune system	1.29751	0.250999	0.963033	11
5410	Hypertrophic cardiomyopathy (HCM)	Human Diseases	Cardiovascular diseases	1.34157	0.267918	0.963033	8
4150	mTOR signaling pathway	Environmental Information Processing	Signal transduction	1.39187	0.282622	0.963033	6
4142	Lysosome	Cellular Processes	Transport and catabolism	1.25497	0.282775	0.963033	11
3018	RNA degradation	Genetic Information Processing	Folding, sorting and degradation	1.33467	0.291209	0.963033	7
5210	Colorectal cancer	Human Diseases	Cancers	1.34698	0.306241	0.963033	6
4010	MAPK signaling pathway	Environmental Information Processing	Signal transduction	1.14177	0.317073	0.963033	21
3008	Ribosome biogenesis in eukaryotes	Genetic Information Processing	Translation	1.26534	0.334637	0.963033	7
5213	Endometrial cancer	Human Diseases	Cancers	1.33834	0.33655	0.963033	5
5414	Dilated cardiomyopathy (DCM)	Human Diseases	Cardiovascular diseases	1.23722	0.33748	0.963033	8
524	Butirosin and neomycin biosynthesis	Metabolism	Biosynthesis of other secondary metabolites	2.78375	0.340965	0.963033	1
5214	Glioma	Human Diseases	Cancers	1.28481	0.342229	0.963033	6
5145	Toxoplasmosis	Human Diseases	Infectious diseases	1.17956	0.358228	0.963033	10
450	Selenocompound metabolism	Metabolism	Metabolism of other amino acids	1.6375	0.367921	0.963033	2
5161	Hepatitis B	Human Diseases	Infectious diseases	1.14401	0.373359	0.963033	12
4151	PI3K-Akt signaling pathway	Environmental Information Processing	Signal transduction	1.08615	0.373891	0.963033	27
4722	Neurotrophin signaling pathway	Organismal Systems	Nervous system	1.1599	0.376273	0.963033	10
5217	Basal cell carcinoma	Human Diseases	Cancers	1.26534	0.377103	0.963033	5
4530	Tight junction	Cellular Processes	Cell communication	1.14258	0.383457	0.963033	11
4270	Vascular smooth muscle contraction	Organismal Systems	Circulatory system	1.15031	0.385326	0.963033	10
500	Starch and sucrose metabolism	Metabolism	Carbohydrate metabolism	1.24275	0.390624	0.963033	5
52	Galactose metabolism	Metabolism	Carbohydrate metabolism	1.34698	0.401991	0.963033	3
970	Aminoacyl-tRNA biosynthesis	Genetic Information Processing	Translation	1.26534	0.404301	0.963033	4
531	Glycosaminoglycan degradation	Metabolism	Glycan biosynthesis and metabolism	1.46513	0.416439	0.963033	2
4918	Thyroid hormone synthesis	Organismal Systems	Endocrine system	1.1599	0.427043	0.963033	6
4914	Progesterone-mediated oocyte maturation	Organismal Systems	Endocrine system	1.13292	0.434262	0.963033	7
3410	Base excision repair	Genetic Information Processing	Replication and repair	1.26534	0.438441	0.963033	3
670	One carbon pool by folate	Metabolism	Metabolism of cofactors and vitamins	1.39187	0.43998	0.963033	2
4730	Long-term depression	Organismal Systems	Nervous system	1.1599	0.444315	0.963033	5
3420	Nucleotide excision repair	Genetic Information Processing	Replication and repair	1.18457	0.450043	0.963033	4
4916	Melanogenesis	Organismal Systems	Endocrine system	1.10248	0.450243	0.963033	8
562	Inositol phosphate metabolism	Metabolism	Carbohydrate metabolism	1.14088	0.457569	0.963033	5
4370	VEGF signaling pathway	Environmental Information Processing	Signal transduction	1.14088	0.457569	0.963033	5
4666	Fc gamma R-mediated phagocytosis	Organismal Systems	Immune system	1.07067	0.488887	0.963033	7
3015	mRNA surveillance pathway	Genetic Information Processing	Translation	1.07067	0.488887	0.963033	7
4064	NF-kappa B signaling pathway	Environmental Information Processing	Signal transduction	1.07067	0.488887	0.963033	7
4932	Non-alcoholic fatty liver disease (NAFLD)	Human Diseases	Endocrine and metabolic diseases	1.04154	0.49483	0.963033	11
4144	Endocytosis	Cellular Processes	Transport and catabolism	1.02848	0.498562	0.963033	15
62	Fatty acid elongation	Metabolism	Lipid metabolism	1.21033	0.507252	0.963033	2
4964	Proximal tubule bicarbonate reclamation	Organismal Systems	Excretory system	1.21033	0.507252	0.963033	2
3060	Protein export	Genetic Information Processing	Folding, sorting and degradation	1.21033	0.507252	0.963033	2
4340	Hedgehog signaling pathway	Environmental Information Processing	Signal transduction	1.09167	0.509075	0.963033	4
5146	Amoebiasis	Human Diseases	Infectious diseases	1.03102	0.52052	0.963033	8
534	Glycosaminoglycan biosynthesis - heparan sulfate / heparin	Metabolism	Glycan biosynthesis and metabolism	1.1599	0.528469	0.963033	2
4977	Vitamin digestion and absorption	Organismal Systems	Digestive system	1.1599	0.528469	0.963033	2
5206	MicroRNAs in cancer	Human Diseases	Cancers	1.00101	0.532122	0.963033	21
4070	Phosphatidylinositol signaling system	Environmental Information Processing	Signal transduction	1.03102	0.53281	0.963033	6
920	Sulfur metabolism	Metabolism	Energy metabolism	1.39187	0.534287	0.963033	1
4960	Aldosterone-regulated sodium reabsorption	Organismal Systems	Excretory system	1.07067	0.541701	0.963033	3
563	Glycosylphosphatidylinositol(GPI)-anchor biosynthesis	Metabolism	Glycan biosynthesis and metabolism	1.1135	0.549051	0.963033	2
5130	Pathogenic Escherichia coli infection	Human Diseases	Infectious diseases	1.01227	0.565024	0.963033	4
5223	Non-small cell lung cancer	Human Diseases	Cancers	0.994196	0.578447	0.963033	4
5218	Melanoma	Human Diseases	Cancers	0.980194	0.583233	0.963033	5
4921	Oxytocin signaling pathway	Organismal Systems	Endocrine system	0.969027	0.584832	0.963033	11
30	Pentose phosphate pathway	Metabolism	Carbohydrate metabolism	1.03102	0.588277	0.963033	2
620	Pyruvate metabolism	Metabolism	Carbohydrate metabolism	0.994196	0.588994	0.963033	3
5166	HTLV-I infection	Human Diseases	Infectious diseases	0.967326	0.589063	0.963033	18
4621	NOD-like receptor signaling pathway	Organismal Systems	Immune system	0.976754	0.591628	0.963033	4
4662	B cell receptor signaling pathway	Organismal Systems	Immune system	0.96658	0.594919	0.963033	5
5416	Viral myocarditis	Human Diseases	Cardiovascular diseases	0.959914	0.604559	0.963033	4
3440	Homologous recombination	Genetic Information Processing	Replication and repair	0.994196	0.606911	0.963033	2
4068	FoxO signaling pathway	Environmental Information Processing	Signal transduction	0.949006	0.609034	0.963033	9
3450	Non-homologous end-joining	Genetic Information Processing	Replication and repair	1.07067	0.621821	0.963033	1
1200	Carbon metabolism	Metabolism	Overview	0.927917	0.630489	0.963033	7
4973	Carbohydrate digestion and absorption	Organismal Systems	Digestive system	0.927917	0.633001	0.963033	3
4962	Vasopressin-regulated water reabsorption	Organismal Systems	Excretory system	0.927917	0.633001	0.963033	3
790	Folate biosynthesis	Metabolism	Metabolism of cofactors and vitamins	0.994196	0.64717	0.963033	1
512	Mucin type O-glycan biosynthesis	Metabolism	Glycan biosynthesis and metabolism	0.897984	0.65892	0.963033	2
533	Glycosaminoglycan biosynthesis - keratan sulfate	Metabolism	Glycan biosynthesis and metabolism	0.927917	0.670817	0.963033	1
604	Glycosphingolipid biosynthesis - ganglio series	Metabolism	Glycan biosynthesis and metabolism	0.927917	0.670817	0.963033	1
4930	Type II diabetes mellitus	Human Diseases	Endocrine and metabolic diseases	0.869922	0.673598	0.963033	3
4961	Endocrine and other factor-regulated calcium reabsorption	Organismal Systems	Excretory system	0.869922	0.673598	0.963033	3
640	Propanoate metabolism	Metabolism	Carbohydrate metabolism	0.869922	0.674978	0.963033	2
250	Alanine, aspartate and glutamate metabolism	Metabolism	Amino acid metabolism	0.869922	0.674978	0.963033	2
5212	Pancreatic cancer	Human Diseases	Cancers	0.843561	0.698527	0.963033	4
4720	Long-term potentiation	Organismal Systems	Nervous system	0.83097	0.709054	0.963033	4
4978	Mineral absorption	Organismal Systems	Digestive system	0.81875	0.710765	0.963033	3
5203	Viral carcinogenesis	Human Diseases	Cancers	0.878368	0.712218	0.963033	13
1210	2-Oxocarboxylic acid metabolism	Metabolism	Overview	0.81875	0.713453	0.963033	1
5120	Epithelial cell signaling in Helicobacter pylori infection	Human Diseases	Infectious diseases	0.81875	0.719308	0.963033	4
4611	Platelet activation	Organismal Systems	Immune system	0.85	0.720268	0.963033	8
4915	Estrogen signaling pathway	Organismal Systems	Endocrine system	0.835125	0.721417	0.963033	6
5132	Salmonella infection	Human Diseases	Infectious diseases	0.81875	0.728545	0.963033	5
5202	Transcriptional misregulation in cancers	Human Diseases	Cancers	0.855342	0.732631	0.963033	11
511	Other glycan degradation	Metabolism	Glycan biosynthesis and metabolism	0.773264	0.732649	0.963033	1
3030	DNA replication	Genetic Information Processing	Replication and repair	0.773264	0.733093	0.963033	2
4911	Insulin secretion	Organismal Systems	Endocrine system	0.80923	0.73735	0.963033	5
4261	Adrenergic signaling in cardiomyocytes	Organismal Systems	Circulatory system	0.84073	0.737812	0.963033	9
4920	Adipocytokine signaling pathway	Organismal Systems	Endocrine system	0.795357	0.739002	0.963033	4
4664	Fc epsilon RI signaling pathway	Organismal Systems	Immune system	0.795357	0.739002	0.963033	4
5162	Measles	Human Diseases	Infectious diseases	0.83097	0.741649	0.963033	8
5110	Vibrio cholerae infection	Human Diseases	Infectious diseases	0.773264	0.744566	0.963033	3
4917	Prolactin signaling pathway	Organismal Systems	Endocrine system	0.773264	0.757625	0.963033	4
5140	Leishmaniasis	Human Diseases	Infectious diseases	0.773264	0.757625	0.963033	4
4976	Bile secretion	Organismal Systems	Digestive system	0.773264	0.757625	0.963033	4
532	Glycosaminoglycan biosynthesis - chondroitin sulfate / dermatan sulfate	Metabolism	Glycan biosynthesis and metabolism	0.695937	0.767263	0.963033	1
4140	Regulation of autophagy	Cellular Processes	Transport and catabolism	0.713782	0.770639	0.963033	2
380	Tryptophan metabolism	Metabolism	Amino acid metabolism	0.695937	0.782086	0.963033	2
900	Terpenoid backbone biosynthesis	Metabolism	Metabolism of terpenoids and polyketides	0.662798	0.782848	0.963033	1
4668	TNF signaling pathway	Environmental Information Processing	Signal transduction	0.759205	0.796172	0.963033	6
565	Ether lipid metabolism	Metabolism	Lipid metabolism	0.662798	0.803475	0.963033	2
3430	Mismatch repair	Genetic Information Processing	Replication and repair	0.605163	0.810951	0.963033	1
2010	ABC transporters	Environmental Information Processing	Membrane transport	0.63267	0.82297	0.963033	2
4623	Cytosolic DNA-sensing pathway	Organismal Systems	Immune system	0.662798	0.827176	0.963033	3
4721	Synaptic vesicle cycle	Organismal Systems	Nervous system	0.662798	0.827176	0.963033	3
3022	Basal transcription factors	Genetic Information Processing	Transcription	0.618611	0.832048	0.963033	2
592	alpha-Linolenic acid metabolism	Metabolism	Lipid metabolism	0.55675	0.835411	0.963033	1
630	Glyoxylate and dicarboxylate metabolism	Metabolism	Carbohydrate metabolism	0.55675	0.835411	0.963033	1
5168	Herpes simplex infection	Human Diseases	Infectious diseases	0.756454	0.841708	0.963033	10
650	Butanoate metabolism	Metabolism	Carbohydrate metabolism	0.535337	0.846425	0.963033	1
520	Amino sugar and nucleotide sugar metabolism	Metabolism	Carbohydrate metabolism	0.592287	0.848949	0.963033	2
10	Glycolysis / Gluconeogenesis	Metabolism	Carbohydrate metabolism	0.63267	0.849076	0.963033	3
4115	p53 signaling pathway	Cellular Processes	Cell growth and death	0.614062	0.862291	0.963033	3
760	Nicotinate and nicotinamide metabolism	Metabolism	Metabolism of cofactors and vitamins	0.497098	0.866287	0.963033	1
340	Histidine metabolism	Metabolism	Amino acid metabolism	0.497098	0.866287	0.963033	1
3320	PPAR signaling pathway	Organismal Systems	Endocrine system	0.605163	0.868508	0.963033	3
5164	Influenza A	Human Diseases	Infectious diseases	0.715821	0.872542	0.963033	9
591	Linoleic acid metabolism	Metabolism	Lipid metabolism	0.479957	0.875231	0.963033	1
4974	Protein digestion and absorption	Organismal Systems	Digestive system	0.625562	0.876549	0.963033	4
4540	Gap junction	Cellular Processes	Cell communication	0.625562	0.876549	0.963033	4
4014	Ras signaling pathway	Environmental Information Processing	Signal transduction	0.739049	0.876743	0.963033	12
480	Glutathione metabolism	Metabolism	Metabolism of other amino acids	0.545833	0.878168	0.963033	2
4970	Salivary secretion	Organismal Systems	Digestive system	0.618611	0.881618	0.963033	4
4710	Circadian rhythm	Organismal Systems	Environmental adaptation	0.463958	0.883575	0.963033	1
564	Glycerophospholipid metabolism	Metabolism	Lipid metabolism	0.605163	0.891213	0.963033	4
51	Fructose and mannose metabolism	Metabolism	Carbohydrate metabolism	0.434961	0.898624	0.963033	1
4971	Gastric acid secretion	Organismal Systems	Digestive system	0.55675	0.900827	0.963033	3
4380	Osteoclast differentiation	Organismal Systems	Development	0.6375	0.901765	0.963033	6
5134	Legionellosis	Human Diseases	Infectious diseases	0.506136	0.902071	0.963033	2
561	Glycerolipid metabolism	Metabolism	Lipid metabolism	0.506136	0.902071	0.963033	2
40	Pentose and glucuronate interconversions	Metabolism	Carbohydrate metabolism	0.42178	0.905401	0.963033	1
4972	Pancreatic secretion	Organismal Systems	Digestive system	0.579948	0.908367	0.963033	4
5143	African trypanosomiasis	Human Diseases	Infectious diseases	0.409375	0.911725	0.963033	1
4062	Chemokine signaling pathway	Organismal Systems	Immune system	0.666323	0.914873	0.963033	9
4146	Peroxisome	Cellular Processes	Transport and catabolism	0.515509	0.925774	0.963033	3
270	Cysteine and methionine metabolism	Metabolism	Amino acid metabolism	0.376182	0.928265	0.963033	1
4514	Cell adhesion molecules (CAMs)	Environmental Information Processing	Signaling molecules and interaction	0.588116	0.935202	0.963033	6
350	Tyrosine metabolism	Metabolism	Amino acid metabolism	0.356891	0.937529	0.963033	1
260	Glycine, serine and threonine metabolism	Metabolism	Amino acid metabolism	0.356891	0.937529	0.963033	1
590	Arachidonic acid metabolism	Metabolism	Lipid metabolism	0.434961	0.940721	0.963033	2
4620	Toll-like receptor signaling pathway	Organismal Systems	Immune system	0.525236	0.941141	0.963033	4
4975	Fat digestion and absorption	Organismal Systems	Digestive system	0.339482	0.945594	0.963033	1
5031	Amphetamine addiction	Human Diseases	Substance dependence	0.409375	0.952765	0.963033	2
4725	Cholinergic synapse	Organismal Systems	Nervous system	0.497098	0.955248	0.963033	4
71	Fatty acid degradation	Metabolism	Lipid metabolism	0.316335	0.955779	0.963033	1
4912	GnRH signaling pathway	Organismal Systems	Endocrine system	0.453872	0.957101	0.963033	3
4726	Serotonergic synapse	Organismal Systems	Nervous system	0.492699	0.95727	0.963033	4
4622	RIG-I-like receptor signaling pathway	Organismal Systems	Immune system	0.397679	0.957869	0.963033	2
4650	Natural killer cell mediated cytotoxicity	Organismal Systems	Immune system	0.515509	0.9607	0.963033	5
983	Drug metabolism - other enzymes	Metabolism	Xenobiotics biodegradation and metabolism	0.302582	0.961485	0.963033	1
1230	Biosynthesis of amino acids	Metabolism	Overview	0.386632	0.962441	0.963033	2
4630	Jak-STAT signaling pathway	Environmental Information Processing	Signal transduction	0.535337	0.962899	0.963033	6
4713	Circadian entrainment	Organismal Systems	Environmental adaptation	0.434961	0.965022	0.963033	3
5144	Malaria	Human Diseases	Infectious diseases	0.284056	0.96869	0.963033	1
5030	Cocaine addiction	Human Diseases	Substance dependence	0.278375	0.970778	0.963033	1
5014	Amyotrophic lateral sclerosis (ALS)	Human Diseases	Neurodegenerative diseases	0.272917	0.972727	0.963033	1
4913	Ovarian Steroidogenesis	Organismal Systems	Endocrine system	0.272917	0.972727	0.963033	1
4612	Antigen processing and presentation	Organismal Systems	Immune system	0.356891	0.973464	0.963033	2
4742	Taste transduction	Organismal Systems	Sensory system	0.267668	0.974545	0.963033	1
3460	Fanconi anemia pathway	Genetic Information Processing	Replication and repair	0.262618	0.976242	0.963033	1
5142	Chagas disease (American trypanosomiasis)	Human Diseases	Infectious diseases	0.401502	0.976901	0.963033	3
4728	Dopaminergic synapse	Organismal Systems	Nervous system	0.428269	0.980949	0.963033	4
4145	Phagosome	Cellular Processes	Transport and catabolism	0.457854	0.981537	0.963033	5
140	Steroid hormone biosynthesis	Metabolism	Lipid metabolism	0.244189	0.98197	0.963033	1
4210	Apoptosis	Cellular Processes	Cell growth and death	0.323692	0.983397	0.963033	2
5160	Hepatitis C	Human Diseases	Infectious diseases	0.418609	0.983544	0.963033	4
330	Arginine and proline metabolism	Metabolism	Amino acid metabolism	0.235911	0.984292	0.963033	1
4640	Hematopoietic cell lineage	Organismal Systems	Immune system	0.316335	0.985247	0.963033	2
4724	Glutamatergic synapse	Organismal Systems	Nervous system	0.363098	0.987107	0.963033	3
830	Retinol metabolism	Metabolism	Metabolism of cofactors and vitamins	0.21748	0.98887	0.963033	1
4610	Complement and coagulation cascades	Organismal Systems	Immune system	0.201721	0.992112	0.963033	1
4750	Inflammatory mediator regulation of TRP channels	Organismal Systems	Sensory system	0.281187	0.992339	0.963033	2
4723	Retrograde endocannabinoid signaling	Organismal Systems	Nervous system	0.272917	0.993602	0.963033	2
5133	Pertussis	Human Diseases	Infectious diseases	0.185583	0.99478	0.963033	1
5322	Systemic lupus erythematosus	Human Diseases	Immune diseases	0.311614	0.995421	0.963033	3
4727	GABAergic synapse	Organismal Systems	Nervous system	0.15639	0.998005	0.963033	1
4020	Calcium signaling pathway	Environmental Information Processing	Signal transduction	0.309306	0.998519	0.963033	4
5152	Tuberculosis	Human Diseases	Infectious diseases	0.235911	0.999599	0.963033	3
5034	Alcoholism	Human Diseases	Substance dependence	0.233275	0.999643	0.963033	3
4060	Cytokine-cytokine receptor interaction	Environmental Information Processing	Signaling molecules and interaction	0.210094	0.999986	0.963033	4
