# Supplementary material for: Integrated analysis of mRNA, microRNA and protein in systemic lupus erythematosus-specific induced pluripotent stem cells from urine
Source: BMC Genomics. 2016 Jul 11;17:488. doi: 10.1186/s12864-016-2809-9 (PMC4940874; doi:10.1186/s12864-016-2809-9)
Supplement: Additional file 6: — Table S6. KEGG analysis of differentially expressed protein. (XLSX 16 kb) [file 12864_2016_2809_MOESM6_ESM.xlsx]

## Sheet: Sheet1
Table S6 KEGG analysis of differentially expressed protein
KEGG ID	KEGGdescription	KEGGclass	KEGGsubclass	Oddsratio	p-value	qvalue	Gene_numbers
3010	Ribosome	Genetic Information Processing	Translation	11.8195	5.18833e-09	5.18833e-08	12
230	Purine metabolism	Metabolism	Nucleotide metabolism	3.89881	0.0126956	0.0571501	5
10	Glycolysis / Gluconeogenesis	Metabolism	Carbohydrate metabolism	5.95455	0.017145	0.0571501	3
640	Propanoate metabolism	Metabolism	Carbohydrate metabolism	8.1875	0.0287863	0.0719658	2
620	Pyruvate metabolism	Metabolism	Carbohydrate metabolism	6.2381	0.0460797	0.083159	2
3050	Proteasome	Genetic Information Processing	Folding, sorting and degradation	5.95455	0.0498954	0.083159	2
4530	Tight junction	Cellular Processes	Cell communication	2.93284	0.0924122	0.0927564	3
4260	Cardiac muscle contraction	Organismal Systems	Circulatory system	3.54054	0.117863	0.0927564	2
5100	Bacterial invasion of epithelial cells	Human Diseases	Infectious diseases	3.44737	0.122944	0.0927564	2
3008	Ribosome biogenesis in eukaryotes	Genetic Information Processing	Translation	3.4026	0.125504	0.0927564	2
3013	RNA transport	Genetic Information Processing	Translation	2.4717	0.133126	0.0927564	3
360	Phenylalanine metabolism	Metabolism	Amino acid metabolism	7.27778	0.136803	0.0927564	1
5410	Hypertrophic cardiomyopathy (HCM)	Human Diseases	Cardiovascular diseases	3.15663	0.141108	0.0927564	2
5414	Dilated cardiomyopathy (DCM)	Human Diseases	Cardiovascular diseases	2.91111	0.159774	0.0927564	2
3015	mRNA surveillance pathway	Genetic Information Processing	Translation	2.87912	0.162475	0.0927564	2
30	Pentose phosphate pathway	Metabolism	Carbohydrate metabolism	4.85185	0.19479	0.0927564	1
53	Ascorbate and aldarate metabolism	Metabolism	Carbohydrate metabolism	4.85185	0.19479	0.0927564	1
340	Histidine metabolism	Metabolism	Amino acid metabolism	4.67857	0.200983	0.0927564	1
410	beta-Alanine metabolism	Metabolism	Metabolism of other amino acids	4.36667	0.213224	0.0927564	1
52	Galactose metabolism	Metabolism	Carbohydrate metabolism	4.22581	0.219272	0.0927564	1
250	Alanine, aspartate and glutamate metabolism	Metabolism	Amino acid metabolism	4.09375	0.225273	0.0927564	1
270	Cysteine and methionine metabolism	Metabolism	Amino acid metabolism	3.54054	0.254581	0.0927564	1
350	Tyrosine metabolism	Metabolism	Amino acid metabolism	3.35897	0.265986	0.0927564	1
3040	Spliceosome	Genetic Information Processing	Transcription	2.01538	0.271371	0.0927564	2
380	Tryptophan metabolism	Metabolism	Amino acid metabolism	3.275	0.271621	0.0927564	1
71	Fatty acid degradation	Metabolism	Lipid metabolism	2.97727	0.293726	0.0927564	1
280	Valine, leucine and isoleucine degradation	Metabolism	Amino acid metabolism	2.97727	0.293726	0.0927564	1
983	Drug metabolism - other enzymes	Metabolism	Xenobiotics biodegradation and metabolism	2.84783	0.30452	0.0927564	1
520	Amino sugar and nucleotide sugar metabolism	Metabolism	Carbohydrate metabolism	2.78723	0.309854	0.0927564	1
4261	Adrenergic signaling in cardiomyocytes	Organismal Systems	Circulatory system	1.75839	0.324704	0.0927564	2
5014	Amyotrophic lateral sclerosis (ALS)	Human Diseases	Neurodegenerative diseases	2.56863	0.330777	0.0927564	1
4978	Mineral absorption	Organismal Systems	Digestive system	2.56863	0.330777	0.0927564	1
310	Lysine degradation	Metabolism	Amino acid metabolism	2.56863	0.330777	0.0927564	1
5150	Staphylococcus aureus infection	Human Diseases	Infectious diseases	2.38182	0.351053	0.0927564	1
5130	Pathogenic Escherichia coli infection	Human Diseases	Infectious diseases	2.38182	0.351053	0.0927564	1
561	Glycerolipid metabolism	Metabolism	Lipid metabolism	2.38182	0.351053	0.0927564	1
500	Starch and sucrose metabolism	Metabolism	Carbohydrate metabolism	2.33929	0.356024	0.0927564	1
330	Arginine and proline metabolism	Metabolism	Amino acid metabolism	2.22034	0.370704	0.0927564	1
4150	mTOR signaling pathway	Environmental Information Processing	Signal transduction	2.18333	0.375521	0.0927564	1
4141	Protein processing in endoplasmic reticulum	Genetic Information Processing	Folding, sorting and degradation	1.55952	0.376824	0.0927564	2
5131	Shigellosis	Human Diseases	Infectious diseases	2.14754	0.380301	0.0927564	1
5016	Huntington's disease	Human Diseases	Neurodegenerative diseases	1.48023	0.400887	0.0954492	2
5140	Leishmaniasis	Human Diseases	Infectious diseases	1.81944	0.430481	0.100112	1
5169	Epstein-Barr virus infection	Human Diseases	Infectious diseases	1.31	0.460099	0.104568	2
4666	Fc gamma R-mediated phagocytosis	Organismal Systems	Immune system	1.43956	0.507614	0.112803	1
5205	Proteoglycans in cancer	Human Diseases	Cancers	1.16444	0.520199	0.113087	2
4066	HIF-1 signaling pathway	Environmental Information Processing	Signal transduction	1.23585	0.560931	0.118773	1
4670	Leukocyte transendothelial migration	Organismal Systems	Immune system	1.11017	0.599324	0.118773	1
190	Oxidative phosphorylation	Metabolism	Energy metabolism	1.09167	0.605381	0.118773	1
4270	Vascular smooth muscle contraction	Organismal Systems	Circulatory system	1.08264	0.608375	0.118773	1
4142	Lysosome	Cellular Processes	Transport and catabolism	1.07377	0.611346	0.118773	1
5012	Parkinson's disease	Human Diseases	Neurodegenerative diseases	1.00769	0.6343	0.118773	1
4611	Platelet activation	Organismal Systems	Immune system	1	0.637071	0.118773	1
5322	Systemic lupus erythematosus	Human Diseases	Immune diseases	0.977612	0.645255	0.118773	1
4120	Ubiquitin mediated proteolysis	Genetic Information Processing	Folding, sorting and degradation	0.956204	0.65325	0.118773	1
4921	Oxytocin signaling pathway	Organismal Systems	Endocrine system	0.829114	0.704313	0.124111	1
5010	Alzheimer's disease	Human Diseases	Neurodegenerative diseases	0.808642	0.713134	0.124111	1
5152	Tuberculosis	Human Diseases	Infectious diseases	0.740113	0.743894	0.124111	1
5034	Alcoholism	Human Diseases	Substance dependence	0.731844	0.747733	0.124111	1
5202	Transcriptional misregulation in cancers	Human Diseases	Cancers	0.731844	0.747733	0.124111	1
5168	Herpes simplex infection	Human Diseases	Infectious diseases	0.711957	0.757076	0.124111	1
4510	Focal adhesion	Cellular Processes	Cell communication	0.63285	0.795721	0.127967	1
4810	Regulation of actin cytoskeleton	Cellular Processes	Cell motility	0.61215	0.806191	0.127967	1
5206	MicroRNAs in cancer	Human Diseases	Cancers	0.44863	0.891782	0.139341	1
4151	PI3K-Akt signaling pathway	Environmental Information Processing	Signal transduction	0.378613	0.927433	0.142682	1
